# Supplementary material for: Qxpak.5: Old mixed model solutions for new genomics problems
Source: BMC Bioinformatics. 2011 May 25;12:202. doi: 10.1186/1471-2105-12-202 (PMC3123239; doi:10.1186/1471-2105-12-202)
Supplement: Additional file 1 — Binary code with manual and examples. zipped file containing complete manual, examples and binaries for linux 64 bits, DOS and cygwin. [file 1471-2105-12-202-S1.ZIP]

Archive with 34 entries (33 files):
- examples5/gmkr.std.direct
- examples5/gmkr.std.inverse
- examples5/ibmap/
- examples5/ibmap/ib4.par
- examples5/ibmap/sib4.dat
- examples5/ibmap/sib4.mkr
- examples5/ibmap/sib4.ped
- examples5/qpak_2.out
- examples5/qpak_4.out
- examples5/qxpak_1.dat
- examples5/qxpak_1.mkr
- examples5/qxpak_1.out
- examples5/qxpak_1.par
- examples5/qxpak_1.ped
- examples5/qxpak_2.dat
- examples5/qxpak_2.mkr
- examples5/qxpak_2.out
- examples5/qxpak_2.ped
- examples5/qxpak_2a.par
- examples5/qxpak_2b.par
- examples5/qxpak_2c.par
- examples5/qxpak_3.out
- examples5/qxpak_3.par
- examples5/qxpak_4.dat
- examples5/qxpak_4.out
- examples5/qxpak_4.par
- examples5/qxpak_4.ped
- examples5/qxpak_5.mkr
- examples5/qxpak_5.out
- examples5/qxpak_5.par
- Qxpak.5.03_readme_BI.pdf
- qxpak5.04..exe
- qxpak5.04.cygwin
- qxpak5.04.linux64
