# Supplementary material for: Qxpak.5: Old mixed model solutions for new genomics problems
Source: BMC Bioinformatics. 2011 May 25;12:202. doi: 10.1186/1471-2105-12-202 (PMC3123239; doi:10.1186/1471-2105-12-202)
Supplement: Additional file 1 — Binary code with manual and examples. zipped file containing complete manual, examples and binaries for linux 64 bits, DOS and cygwin. [file 1471-2105-12-202-S1.ZIP › examples5/gmkr.std.direct]

           1           1   1.5783148148623123     
           1           2 -0.49791666666666662     
           1           3  0.78796296296296298     
           1           4 -0.24328703703703702     
           1           5  0.52696759259259252     
           1           6 -0.26238425925925918     
           1           7 -0.62905092592592593     
           1           8  0.27233796296296298     
           1           9 -0.41516203703703697     
           1          10  -1.2618055555555554     
           1          11  0.14502314814814810     
           2           2   1.0894259259734231     
           2           3  1.13425925925925708E-002
           2           4  0.32453703703703701     
           2           5 -0.34386574074074067     
           2           6  0.11956018518518513     
           2           7 -0.28530092592592593     
           2           8 -8.41435185185185341E-002
           2           9 -0.35150462962962958     
           2          10  0.60462962962962952     
           2          11 -0.58576388888888875     
           3           3  0.78896296301046032     
           3           4 -0.24328703703703702     
           3           5  1.77083333333333537E-002
           3           6  0.24687500000000001     
           3           7 -0.34895833333333326     
           3           8  0.27233796296296298     
           3           9 -0.41516203703703697     
           3          10 -0.47245370370370360     
           3          11 -0.64432870370370365     
           4           4  0.30007407412157150     
           4           5  0.13993055555555550     
           4           6 -0.13506944444444444     
           4           7 -0.31076388888888890     
           4           8 -0.10960648148148149     
           4           9 -0.14780092592592592     
           4          10  0.29907407407407405     
           4          11  0.12719907407407405     
           5           5  0.70111574078823802     
           5           6 -0.31331018518518511     
           5           7 -0.46990740740740738     
           5           8 -5.86805555555555691E-002
           5           9 -0.30694444444444441     
           5          10 -0.36932870370370369     
           5          11  0.47731481481481475     
           6           6  0.65528240745490485     
           6           7  3.93518518518518740E-002
           6           8  0.17048611111111112     
           6           9 -7.77777777777777374E-002
           6          10  0.37418981481481473     
           6          11 -0.81620370370370354     
           7           7   2.0073657407882384     
           7           8 -0.21527777777777773     
           7           9  0.37673611111111110     
           7          10 -3.06712962962963076E-002
           7          11 -0.13252314814814814     
           8           8  0.19694907412157153     
           8           9 -5.23148148148147724E-002
           8          10 -0.10960648148148150     
           8          11 -0.28148148148148144     
           9           9  0.76986574078823800     
           9          10  8.13657407407407107E-002
           9          11  0.53969907407407403     
          10          10   1.3185925926400897     
          10          11 -0.43298611111111102     
          11          11   1.6050509259734231     
