# Supplementary material for: Qxpak.5: Old mixed model solutions for new genomics problems
Source: BMC Bioinformatics. 2011 May 25;12:202. doi: 10.1186/1471-2105-12-202 (PMC3123239; doi:10.1186/1471-2105-12-202)
Supplement: Additional file 1 — Binary code with manual and examples. zipped file containing complete manual, examples and binaries for linux 64 bits, DOS and cygwin. [file 1471-2105-12-202-S1.ZIP › examples5/gmkr.std.inverse]

           1           1   431.72388853684498     
           1           2   111.04486882684557     
           1           3  -101.58264689324564     
           1           4   48.199565054664184     
           1           5   106.50438829106602     
           1           6   92.936040126290379     
           1           7   91.617536174043423     
           1           8  -222.73277390181886     
           1           9   253.76880712740621     
           1          10   262.12770263390729     
           1          11  -73.607423473418521     
           2           2   218.58551435601206     
           2           3  -45.427059199507909     
           2           4  -161.53753291252966     
           2           5   218.01019932596299     
           2           6   91.370828635766500     
           2           7   90.670846224002531     
           2           8   194.90211379599890     
           2           9   102.53795230342408     
           2          10   99.795849790979943     
           2          11   80.046371355529487     
           3           3   328.41901370067581     
           3           4   362.02326056018666     
           3           5  -42.303976179392407     
           3           6   87.688010856582480     
           3           7   90.470761721159192     
           3           8   140.19661769732909     
           3           9 -0.50132572321179025     
           3          10  -3.2518939678216014     
           3          11   184.26918992977212     
           4           4   599.65127457402821     
           4           5  -159.84351407977999     
           4           6   90.041541792120910     
           4           7   90.743445150681623     
           4           8  -117.29304830461700     
           4           9   72.433729071945137     
           4          10   67.092768182768708     
           4          11   108.48846341312455     
           5           5   225.81399294618183     
           5           6   87.157619919727836     
           5           7   90.037037890318828     
           5           8   194.18475589144401     
           5           9   109.50849434947908     
           5          10   97.239609409718497     
           5          11   73.691344737760815     
           6           6   98.697229920885718     
           6           7   90.894447351915133     
           6           8   89.242645885300192     
           6           9   86.005233512144798     
           6          10   90.131171682140476     
           6          11   95.835182819641602     
           7           7   91.565642693635724     
           7           8   91.249767908171975     
           7           9   89.657758253460727     
           7          10   91.585088035563061     
           7          11   91.507621099567999     
           8           8   516.52360390315607     
           8           9  -67.680314232234821     
           8          10  -66.101816802992218     
           8          11   247.50840066268188     
           9           9   185.31361848291473     
           9          10   170.12138246724462     
           9          11  -1.1653831100157734     
          10          10   180.71386413242561     
          10          11   10.546226938618990     
          11          11   182.87995812922077     
