# Supplementary material for: Qxpak.5: Old mixed model solutions for new genomics problems
Source: BMC Bioinformatics. 2011 May 25;12:202. doi: 10.1186/1471-2105-12-202 (PMC3123239; doi:10.1186/1471-2105-12-202)
Supplement: Additional file 1 — Binary code with manual and examples. zipped file containing complete manual, examples and binaries for linux 64 bits, DOS and cygwin. [file 1471-2105-12-202-S1.ZIP › examples5/ibmap/ib4.par]

# Example of chr4 ibmap
ML_OPTION
Yes
PRINT_SOLUTIONS
n
MULTITRAIT_OPTION
N 18
DATAFILE
sib4.dat
PEDIGREEFILE
sib4.ped
MARKERFILE
sib4.mkr
OUTFILE
ib4.out append
NUMBER_OF_MCMC_ITERATIONS
1000
MARKER_POSITIONS
chr04 0. 5 10 20 30 40 50 60 70 80 90
QTL
!mran ran_mol chr04 all
q1 fix_a chr04 24 25
mran ran_1 segment global
!!snp snp_a chr04 5 5
EFFECT
hamweight  cov  5
sex      cross 3   
batch    cross 4
a0       cross 1   pedigree ib4.ped
TRAIT 
carcasslength 6 sex batch hamweight a0 mran q1
TEST
mran
