# Supplementary material for: Qxpak.5: Old mixed model solutions for new genomics problems
Source: BMC Bioinformatics. 2011 May 25;12:202. doi: 10.1186/1471-2105-12-202 (PMC3123239; doi:10.1186/1471-2105-12-202)
Supplement: Additional file 1 — Binary code with manual and examples. zipped file containing complete manual, examples and binaries for linux 64 bits, DOS and cygwin. [file 1471-2105-12-202-S1.ZIP › examples5/ibmap/sib4.dat]

 164 704833 2 2 177 59.6199989 21.0000000 52.0000000 6.40999985 6.53999996 0.00000000E+00 0.00000000E+00 6.19999981 6.09999990 4.30000019 2.70000005 75.0000000 4.40000010 1.79999995 8.53999996 4.65999985 7.11999989 6.36000013 0.00000000E+00 9.06000042 4.59999990 5.00000000 5.15999985 1.53999996 49.8850021 5.86000013 2.19499993 49.8850021 5.86000013 2.19499993 34.0000000 18.0000000 76.8099976 1.08000004 21.7600002 22.8999996 21.6000004 79.0000000 75.5000000 0.00000000E+00 0.00000000E+00 0.00000000E+00 0.00000000E+00 14.0000000 0.00000000E+00 0.00000000E+00 0.00000000E+00 0.00000000E+00 0.00000000E+00 0.00000000E+00 0.00000000E+00 17.6000004 9.26000023 26.8600006 0.450519979 32.7599983 4.36944771 2.86789894 2.22570395 19.3800011 1.34000003 21.5799999 2.04999995 11.9399996 44.1399994 2.82999992 13.7500000 0.839999974 0.850000024 0.670000017 34.8600006 49.8699989 15.2600002 1750.23999 81.2299957 17.3467503 2.33017778 1.08000004 0.00000000E+00 0.00000000E+00 0.00000000E+00 0.00000000E+00 0.00000000E+00 0.00000000E+00 0.00000000E+00 0.00000000E+00 0.00000000E+00 0.00000000E+00 0.00000000E+00 0.00000000E+00
 166 704905 2 2 172 70.1800003 24.0000000 51.0000000 6.28000021 6.50000000 0.00000000E+00 0.00000000E+00 6.03000021 6.00000000 3.20000005 2.59999990 78.0000000 4.50000000 2.59999990 12.4600000 5.48000002 8.14000034 7.63999987 0.00000000E+00 10.9200001 5.50000000 5.98000002 6.01999998 1.72000003 47.7849998 6.01499987 2.02500010 47.7849998 6.01499987 2.02500010 38.0000000 17.0000000 76.3399963 0.740000010 22.9400005 30.3299999 30.5100002 95.5000000 87.0000000 0.00000000E+00 0.00000000E+00 0.00000000E+00 0.00000000E+00 13.0000000 0.00000000E+00 0.00000000E+00 0.00000000E+00 0.00000000E+00 0.00000000E+00 0.00000000E+00 0.00000000E+00 23.3800011 10.9799995 34.3600006 0.489598185 35.8199997 4.55912638 3.15188098 2.39607549 25.3199997 1.74000001 23.3799992 3.02999997 10.0200005 41.1599998 3.01999998 15.0500002 1.22000003 0.839999974 0.540000021 35.1399994 48.0499992 16.8099995 1742.97998 82.8899994 19.2312508 2.35885024 0.740000010 0.00000000E+00 0.00000000E+00 0.00000000E+00 0.00000000E+00 0.00000000E+00 0.00000000E+00 0.00000000E+00 0.00000000E+00 0.00000000E+00 0.00000000E+00 0.00000000E+00 0.00000000E+00
 167 704896 2 2 172 65.2799988 17.0000000 42.0000000 6.38000011 6.17000008 0.00000000E+00 0.00000000E+00 5.88000011 5.75000000 5.59999990 3.00000000 73.0000000 4.50000000 2.59999990 10.0600004 5.30000019 8.03999996 6.69999981 0.00000000E+00 10.0200005 4.90000010 5.38000011 5.36000013 1.72000003 53.1599998 2.84999990 1.73500001 53.1599998 2.84999990 1.73500001 40.0000000 20.0000000 76.0599976 0.550000012 23.5400009 29.7700005 13.0200005 86.5000000 79.0000000 0.00000000E+00 0.00000000E+00 0.00000000E+00 0.00000000E+00 12.5000000 0.00000000E+00 0.00000000E+00 0.00000000E+00 0.00000000E+00 0.00000000E+00 0.00000000E+00 0.00000000E+00 20.0800018 10.2000008 30.2800026 0.463848084 34.9999962 4.46014452 2.99972439 2.32238770 21.2200012 1.66999996 22.6200008 2.46000004 11.4499998 41.0699997 2.76999998 15.6000004 1.04999995 0.730000019 0.589999974 35.7400017 47.0299988 17.2399998 1745.97998 82.5599976 19.4657497 2.31001687 0.550000012 0.00000000E+00 0.00000000E+00 0.00000000E+00 0.00000000E+00 0.00000000E+00 0.00000000E+00 0.00000000E+00 0.00000000E+00 0.00000000E+00 0.00000000E+00 0.00000000E+00 0.00000000E+00
 168 704834 2 2 177 78.1399994 19.0000000 44.0000000 6.55999994 6.61000013 0.00000000E+00 0.00000000E+00 5.92000008 5.96999979 5.69999981 2.90000010 77.0000000 5.00000000 2.59999990 11.6999998 6.09999990 9.61999989 8.27999973 0.00000000E+00 12.2200003 5.98000002 6.46000004 6.13999987 2.11999989 49.8750000 8.11999989 3.28999996 49.8750000 8.11999989 3.28999996 55.0000000 25.0000000 0.00000000E+00 0.00000000E+00 0.00000000E+00 36.5099983 25.2399998 106.500000 97.0000000 0.00000000E+00 0.00000000E+00 0.00000000E+00 0.00000000E+00 14.0000000 0.00000000E+00 0.00000000E+00 0.00000000E+00 0.00000000E+00 0.00000000E+00 0.00000000E+00 0.00000000E+00 23.9200001 12.0799999 36.0000000 0.460711539 42.1399994 4.66814518 3.17471504 2.49155116 28.3600006 1.36000001 21.2800007 2.07999992 11.4399996 43.1899986 2.75000000 15.1199999 1.04999995 1.00999999 0.720000029 34.0800018 49.0299988 16.8899994 1751.29993 83.8600006 19.1657505 2.46068072 0.00000000E+00 0.00000000E+00 0.00000000E+00 0.00000000E+00 0.00000000E+00 0.00000000E+00 0.00000000E+00 0.00000000E+00 0.00000000E+00 0.00000000E+00 0.00000000E+00 0.00000000E+00 0.00000000E+00
 169 704879 2 2 174 78.2399979 22.0000000 43.0000000 6.71000004 6.90999985 0.00000000E+00 0.00000000E+00 5.92999983 5.80000019 4.09999990 2.20000005 81.0000000 5.00000000 3.29999995 10.8400002 5.92000008 9.81999969 9.15999985 0.00000000E+00 11.0799999 5.69999981 7.01999998 6.11999989 2.96000004 51.9000015 4.27499962 2.58999991 51.9000015 4.27499962 2.58999991 49.0000000 34.0000000 76.1399994 0.850000024 22.6800003 33.5999985 15.3299999 103.000000 100.000000 0.00000000E+00 0.00000000E+00 0.00000000E+00 0.00000000E+00 18.5000000 0.00000000E+00 0.00000000E+00 0.00000000E+00 0.00000000E+00 0.00000000E+00 0.00000000E+00 0.00000000E+00 21.9200001 11.6199999 33.5400009 0.428681016 44.6999969 4.63472891 3.08739948 2.45272779 24.7600021 1.50999999 22.8400002 2.34999990 11.4099998 41.0200005 2.67000008 15.7399998 1.08000004 0.740000010 0.639999986 35.7599983 46.7799988 17.4599991 1746.33997 82.7799988 19.7094994 2.31487703 0.850000024 0.00000000E+00 0.00000000E+00 0.00000000E+00 0.00000000E+00 0.00000000E+00 0.00000000E+00 0.00000000E+00 0.00000000E+00 0.00000000E+00 0.00000000E+00 0.00000000E+00 0.00000000E+00
 170 704880 2 2 174 78.5299988 27.0000000 42.0000000 6.48999977 6.73000002 0.00000000E+00 0.00000000E+00 5.80999994 6.00000000 5.59999990 3.00000000 80.0000000 4.40000010 2.50000000 11.0799999 6.09999990 10.0400000 8.22000027 0.00000000E+00 11.2600002 6.44000006 7.00000000 6.48000002 2.07999992 45.6900024 3.88499999 0.475000024 45.6900024 3.88499999 0.475000024 43.0000000 22.0000000 75.5100021 1.29999995 23.0000000 29.5000000 25.0000000 103.500000 94.5000000 0.00000000E+00 0.00000000E+00 0.00000000E+00 0.00000000E+00 13.0000000 0.00000000E+00 0.00000000E+00 0.00000000E+00 0.00000000E+00 0.00000000E+00 0.00000000E+00 0.00000000E+00 22.3400002 12.5400000 34.8800011 0.444161475 43.6499977 4.63957167 3.10637879 2.52892351 24.9700012 1.34000003 22.0300007 2.14000010 11.9600000 44.0000000 2.75000000 13.5799999 0.939999998 0.670000017 0.579999983 35.3300018 49.5600014 15.1000004 1748.62000 80.6999969 17.2789993 2.28417778 1.29999995 0.00000000E+00 0.00000000E+00 0.00000000E+00 0.00000000E+00 0.00000000E+00 0.00000000E+00 0.00000000E+00 0.00000000E+00 0.00000000E+00 0.00000000E+00 0.00000000E+00 0.00000000E+00
 171 704828 2 2 178 80.5400009 19.0000000 40.0000000 5.90000010 5.44999981 0.00000000E+00 0.00000000E+00 5.71000004 5.71000004 8.80000019 4.00000000 82.0000000 5.00000000 2.79999995 12.0600004 5.65999985 10.8999996 8.89999962 0.00000000E+00 11.8599997 5.86000013 6.90000010 6.48000002 3.22000003 47.1350021 8.31500053 3.03999996 47.1350021 8.31500053 3.03999996 52.0000000 40.0000000 75.4899979 1.74000001 22.3500004 35.6199989 34.5000000 110.000000 101.000000 0.00000000E+00 0.00000000E+00 0.00000000E+00 0.00000000E+00 17.5000000 0.00000000E+00 0.00000000E+00 0.00000000E+00 0.00000000E+00 0.00000000E+00 0.00000000E+00 0.00000000E+00 23.9200001 11.5200005 35.4400024 0.440029830 45.0999985 4.70048046 3.17471504 2.44408464 29.4599991 1.62000000 23.8799992 2.67000008 11.4700003 42.2000008 2.83999991 12.8599997 0.910000026 1.00999999 0.550000012 36.9700012 48.7200012 14.3199997 1743.71997 78.2699966 16.4480000 2.11712193 1.74000001 0.00000000E+00 0.00000000E+00 0.00000000E+00 0.00000000E+00 0.00000000E+00 0.00000000E+00 0.00000000E+00 0.00000000E+00 0.00000000E+00 0.00000000E+00 0.00000000E+00 0.00000000E+00
 172 704861 1 2 174 61.7299995 30.0000000 50.0000000 6.63000011 6.50000000 0.00000000E+00 0.00000000E+00 5.84000015 5.63000011 4.30000019 2.70000005 79.0000000 3.50000000 2.00000000 9.07999992 5.23999977 7.38000011 5.90000010 0.00000000E+00 9.38000011 4.96000004 4.59999990 5.55999994 1.39999998 49.8300018 6.86499977 3.00999999 49.8300018 6.86499977 3.00999999 39.0000000 12.0000000 76.3099976 0.519999981 23.1100006 35.9900017 25.9400005 86.0000000 78.0000000 0.00000000E+00 0.00000000E+00 0.00000000E+00 0.00000000E+00 11.0000000 0.00000000E+00 0.00000000E+00 0.00000000E+00 0.00000000E+00 0.00000000E+00 0.00000000E+00 0.00000000E+00 18.4599991 10.1999998 28.6599998 0.464279920 33.0699997 4.45434713 2.91560626 2.32238770 24.2700005 1.63000000 21.6599998 2.34999990 10.6000004 39.9199982 2.83999991 18.4099998 1.12000000 0.750000000 0.709999979 33.8899994 45.8599968 20.2399998 1748.19995 87.4599991 22.5065002 2.58070230 0.519999981 0.00000000E+00 0.00000000E+00 0.00000000E+00 0.00000000E+00 0.00000000E+00 0.00000000E+00 0.00000000E+00 0.00000000E+00 0.00000000E+00 0.00000000E+00 0.00000000E+00 0.00000000E+00
 173 704322 2 2 193 70.7500000 12.0000000 32.0000000 6.65000010 5.98000002 0.00000000E+00 0.00000000E+00 5.63000011 5.76000023 5.09999990 3.40000010 76.0000000 4.69999981 2.40000010 10.6599998 5.09999990 9.03999996 8.07999992 0.00000000E+00 10.5200005 5.00000000 6.55999994 5.40000010 2.85999990 49.1800003 9.21000004 3.80499983 49.1800003 9.21000004 3.80499983 42.0000000 37.0000000 75.1299973 1.75000000 22.8999996 27.0200005 24.6700001 98.0000000 90.5000000 0.00000000E+00 0.00000000E+00 0.00000000E+00 0.00000000E+00 18.0000000 0.00000000E+00 0.00000000E+00 0.00000000E+00 0.00000000E+00 0.00000000E+00 0.00000000E+00 0.00000000E+00 21.1800003 10.1000004 31.2800007 0.442120165 39.4700012 4.58496761 3.05305743 2.31253552 27.2500000 1.63000000 23.1100006 2.36999989 11.2799997 43.4799995 2.93000007 12.7799997 0.889999986 0.930000007 0.610000014 36.0200005 49.7099991 14.2799997 1745.78003 79.1599960 16.4127502 2.19766784 1.75000000 0.00000000E+00 0.00000000E+00 0.00000000E+00 0.00000000E+00 0.00000000E+00 0.00000000E+00 0.00000000E+00 0.00000000E+00 0.00000000E+00 0.00000000E+00 0.00000000E+00 0.00000000E+00
 174 704855 2 2 175 73.3399963 29.0000000 35.0000000 6.38000011 6.30000019 0.00000000E+00 0.00000000E+00 6.03000021 5.86999989 5.90000010 2.59999990 80.0000000 5.00000000 3.00000000 10.9799995 5.07999992 9.22000027 8.46000004 0.00000000E+00 10.9200001 5.36000013 7.01999998 5.48000002 2.51999998 46.6750031 7.48999977 2.90000010 46.6750031 7.48999977 2.90000010 40.0000000 25.0000000 75.5699997 1.33000004 23.2500000 31.6700001 28.7900009 97.5000000 91.5000000 0.00000000E+00 0.00000000E+00 0.00000000E+00 0.00000000E+00 16.5000000 0.00000000E+00 0.00000000E+00 0.00000000E+00 0.00000000E+00 0.00000000E+00 0.00000000E+00 0.00000000E+00 21.8999996 10.4400005 32.3400002 0.440959930 40.9999962 4.57985258 3.08648658 2.34564471 24.1600037 1.64999998 23.3799992 2.60999990 10.6999998 43.5699997 3.00000000 12.9899998 0.889999986 0.660000026 0.550000012 35.7299995 49.8400002 14.4299994 1743.83997 79.5899963 16.5660000 2.22754002 1.33000004 0.00000000E+00 0.00000000E+00 0.00000000E+00 0.00000000E+00 0.00000000E+00 0.00000000E+00 0.00000000E+00 0.00000000E+00 0.00000000E+00 0.00000000E+00 0.00000000E+00 0.00000000E+00
 175 704857 2 2 175 77.8799973 20.0000000 39.0000000 6.59999990 6.63000011 0.00000000E+00 0.00000000E+00 5.88000011 5.71999979 5.50000000 3.00000000 81.5000000 5.50000000 3.50000000 11.3800001 5.11999989 9.10000038 9.89999962 0.00000000E+00 11.6999998 4.76000023 7.05999994 5.78000021 3.31999993 47.9899979 8.33500004 3.53999996 47.9899979 8.33500004 3.53999996 45.0000000 34.0000000 75.5599976 1.67999995 22.6900005 29.7900009 27.1900005 94.0000000 89.5000000 0.00000000E+00 0.00000000E+00 0.00000000E+00 0.00000000E+00 14.5000000 0.00000000E+00 0.00000000E+00 0.00000000E+00 0.00000000E+00 0.00000000E+00 0.00000000E+00 0.00000000E+00 23.0799999 9.88000011 32.9599991 0.423215210 44.9199982 4.54329491 3.13896632 2.29051256 16.1200027 1.60000002 24.3600006 2.46000004 12.2500000 42.3899994 2.73000002 11.9799995 0.850000024 0.850000024 0.540000021 38.2099991 48.4300003 13.3699999 1742.92004 76.0199966 15.4307499 1.98953152 1.67999995 0.00000000E+00 0.00000000E+00 0.00000000E+00 0.00000000E+00 0.00000000E+00 0.00000000E+00 0.00000000E+00 0.00000000E+00 0.00000000E+00 0.00000000E+00 0.00000000E+00 0.00000000E+00
 176 704853 1 2 175 79.8700027 26.0000000 40.0000000 6.90000010 6.78000021 0.00000000E+00 0.00000000E+00 5.90000010 5.76000023 2.29999995 2.90000010 78.0000000 5.00000000 3.79999995 11.7600002 6.03999996 9.68000031 8.85999966 0.00000000E+00 11.1599998 5.96000004 7.05999994 6.65999985 3.07999992 49.1549988 8.78499985 3.60500002 49.1549988 8.78499985 3.60500002 50.0000000 33.0000000 75.6100006 1.05999994 22.9599991 33.5600014 34.0900002 110.500000 99.5000000 0.00000000E+00 0.00000000E+00 0.00000000E+00 0.00000000E+00 17.0000000 0.00000000E+00 0.00000000E+00 0.00000000E+00 0.00000000E+00 0.00000000E+00 0.00000000E+00 0.00000000E+00 22.9200001 12.0000000 34.9199982 0.437210441 44.9500046 4.70501566 3.13200998 2.48490667 30.6299973 1.38000000 22.3199997 2.06999993 12.5500002 42.9799995 2.71000004 13.7200003 0.870000005 0.769999981 0.620000005 36.2500000 48.5299988 15.2100000 1748.30005 79.8199997 17.2932510 2.20193100 1.05999994 0.00000000E+00 0.00000000E+00 0.00000000E+00 0.00000000E+00 0.00000000E+00 0.00000000E+00 0.00000000E+00 0.00000000E+00 0.00000000E+00 0.00000000E+00 0.00000000E+00 0.00000000E+00
 177 704831 1 2 177 80.3499985 30.0000000 57.0000000 6.55000019 6.34000015 0.00000000E+00 0.00000000E+00 5.73000002 5.73000002 4.30000019 3.79999995 79.0000000 5.40000010 2.59999990 11.3999996 6.86000013 10.5799999 8.11999989 0.00000000E+00 11.1000004 6.44000006 6.92000008 6.48000002 3.31999993 51.3300018 9.97999954 5.10999966 51.3300018 9.97999954 5.10999966 51.0000000 38.0000000 76.3099976 0.620000005 23.1800003 30.8299999 32.2999992 113.000000 103.500000 0.00000000E+00 0.00000000E+00 0.00000000E+00 0.00000000E+00 19.5000000 0.00000000E+00 0.00000000E+00 0.00000000E+00 0.00000000E+00 0.00000000E+00 0.00000000E+00 0.00000000E+00 22.5000000 13.3000002 35.7999992 0.445550710 44.5499992 4.72738791 3.11351538 2.58776402 32.6500015 1.30999994 21.2500000 1.82000005 12.6800003 43.9399986 2.75000000 13.7100000 0.879999995 0.939999998 0.699999988 35.2400017 49.4499969 15.2900000 1751.54004 80.9099960 17.4062500 2.29597044 0.620000005 0.00000000E+00 0.00000000E+00 0.00000000E+00 0.00000000E+00 0.00000000E+00 0.00000000E+00 0.00000000E+00 0.00000000E+00 0.00000000E+00 0.00000000E+00 0.00000000E+00 0.00000000E+00
 178 704856 2 2 175 82.6600037 38.0000000 51.0000000 6.65999985 6.78999996 0.00000000E+00 0.00000000E+00 6.00000000 5.78999996 2.90000010 4.00000000 81.0000000 4.40000010 3.50000000 13.1000004 5.80000019 9.72000027 9.52000046 0.00000000E+00 12.7600002 5.42000008 7.61999989 6.34000015 2.24000001 47.5299988 7.55999994 2.69999981 47.5299988 7.55999994 2.69999981 50.0000000 24.0000000 74.8300018 1.70000005 23.4799995 37.0099983 33.5299988 110.000000 100.500000 0.00000000E+00 0.00000000E+00 0.00000000E+00 0.00000000E+00 18.0000000 0.00000000E+00 0.00000000E+00 0.00000000E+00 0.00000000E+00 0.00000000E+00 0.00000000E+00 0.00000000E+00 25.8600006 11.2200003 37.0800018 0.448584557 45.5800018 4.70048046 3.25269747 2.41769791 27.3399963 1.59000003 24.1100006 2.25999999 13.0699997 40.5200005 2.66000009 13.5699997 0.949999988 0.750000000 0.529999971 38.7700005 46.1900024 15.0499992 1743.64001 77.2399979 17.1547489 1.99226201 1.70000005 0.00000000E+00 0.00000000E+00 0.00000000E+00 0.00000000E+00 0.00000000E+00 0.00000000E+00 0.00000000E+00 0.00000000E+00 0.00000000E+00 0.00000000E+00 0.00000000E+00 0.00000000E+00
 179 704832 2 2 177 70.5599976 21.0000000 44.0000000 6.26999998 6.38999987 0.00000000E+00 0.00000000E+00 5.90000010 5.98000002 5.59999990 2.59999990 71.0000000 4.40000010 3.40000010 10.6400003 5.46000004 8.56000042 7.84000015 0.00000000E+00 10.6000004 5.03999996 6.44000006 5.57999992 2.27999997 53.9799995 6.05999994 3.67999983 53.9799995 6.05999994 3.67999983 47.0000000 26.0000000 75.4700012 1.38999999 22.8600006 33.9599991 21.3099995 93.0000000 85.0000000 0.00000000E+00 0.00000000E+00 0.00000000E+00 0.00000000E+00 15.5000000 0.00000000E+00 0.00000000E+00 0.00000000E+00 0.00000000E+00 0.00000000E+00 0.00000000E+00 0.00000000E+00 21.2400017 10.5000000 31.7400017 0.449829966 38.8199959 4.53259945 3.05588627 2.35137534 22.4400024 1.52999997 22.7700005 2.40000010 11.3800001 43.3199997 2.92000008 13.4099998 0.939999998 0.790000021 0.540000021 35.6800003 49.4300003 14.8899994 1746.19995 80.1500015 17.0657501 2.24635649 1.38999999 0.00000000E+00 0.00000000E+00 0.00000000E+00 0.00000000E+00 0.00000000E+00 0.00000000E+00 0.00000000E+00 0.00000000E+00 0.00000000E+00 0.00000000E+00 0.00000000E+00 0.00000000E+00
 180 704898 2 2 172 73.8199997 22.0000000 51.0000000 6.15999985 6.15999985 0.00000000E+00 0.00000000E+00 5.90000010 5.88000011 4.09999990 2.00000000 75.0000000 4.80000019 2.59999990 11.1400003 5.21999979 8.60000038 8.43999958 0.00000000E+00 11.4799995 5.01999998 6.69999981 5.82000017 2.88000011 48.2099991 6.04500008 2.54999995 48.2099991 6.04500008 2.54999995 38.0000000 35.0000000 75.0100021 1.90999997 23.0599995 26.8700008 28.7500000 99.5000000 92.0000000 0.00000000E+00 0.00000000E+00 0.00000000E+00 0.00000000E+00 18.5000000 0.00000000E+00 0.00000000E+00 0.00000000E+00 0.00000000E+00 0.00000000E+00 0.00000000E+00 0.00000000E+00 22.6199989 10.2399998 32.8600006 0.445136815 40.9599991 4.60015774 3.11883450 2.32630157 25.6800003 1.20000005 20.9799995 1.85000002 12.2600002 44.7299995 2.59999990 13.7700005 0.939999998 0.829999983 0.829999983 34.4399986 50.0099983 15.5400009 1752.68005 82.0299988 17.7302513 2.38182354 1.90999997 0.00000000E+00 0.00000000E+00 0.00000000E+00 0.00000000E+00 0.00000000E+00 0.00000000E+00 0.00000000E+00 0.00000000E+00 0.00000000E+00 0.00000000E+00 0.00000000E+00 0.00000000E+00
 181 704904 2 2 172 90.3399963 32.0000000 38.0000000 6.67000008 6.86000013 0.00000000E+00 0.00000000E+00 5.63999987 5.98000002 3.40000010 3.70000005 83.0000000 5.00000000 4.00000000 13.1199999 6.46000004 11.2600002 10.7799997 0.00000000E+00 12.7200003 6.36000013 8.84000015 7.03999996 3.51999998 49.3250008 4.72000027 2.45000005 49.3250008 4.72000027 2.45000005 53.0000000 34.0000000 75.7399979 0.889999986 23.4400005 39.4000015 28.1399994 115.500000 109.000000 0.00000000E+00 0.00000000E+00 0.00000000E+00 0.00000000E+00 19.5000000 0.00000000E+00 0.00000000E+00 0.00000000E+00 0.00000000E+00 0.00000000E+00 0.00000000E+00 0.00000000E+00 25.8400002 12.8199997 38.6599998 0.427938908 51.6799965 4.74927044 3.25192380 2.55100632 25.1600037 1.49000001 23.7500000 2.23000002 12.6899996 42.0499992 2.75000000 12.8900003 0.850000024 0.740000010 0.560000002 37.9300003 47.7700005 14.3000002 1744.67993 77.2200012 16.3442497 2.03585553 0.889999986 0.00000000E+00 0.00000000E+00 0.00000000E+00 0.00000000E+00 0.00000000E+00 0.00000000E+00 0.00000000E+00 0.00000000E+00 0.00000000E+00 0.00000000E+00 0.00000000E+00 0.00000000E+00
 182 704850 2 2 174 79.7799988 29.0000000 49.0000000 6.63000011 6.61000013 0.00000000E+00 0.00000000E+00 5.67999983 5.65000010 3.20000005 3.29999995 81.0000000 4.50000000 2.79999995 12.0000000 5.61999989 10.0600004 9.34000015 0.00000000E+00 11.6199999 5.50000000 6.96000004 6.92000008 2.77999997 42.7099991 7.75500011 2.10500002 42.7099991 7.75500011 2.10500002 31.0000000 22.0000000 75.9000015 1.20000005 22.7000008 25.3600006 40.3600006 107.500000 104.500000 0.00000000E+00 0.00000000E+00 0.00000000E+00 0.00000000E+00 17.0000000 0.00000000E+00 0.00000000E+00 0.00000000E+00 0.00000000E+00 0.00000000E+00 0.00000000E+00 0.00000000E+00 23.6199989 11.1199999 34.7399979 0.435447454 45.0400009 4.67749071 3.16209388 2.40874529 27.7200012 1.49000001 22.0000000 2.60999990 10.4200001 43.4599991 3.11999989 14.4799995 1.00999999 0.769999981 0.649999976 33.9099998 49.9599991 16.1399994 1747.83997 83.2500000 18.3990002 2.45502806 1.20000005 0.00000000E+00 0.00000000E+00 0.00000000E+00 0.00000000E+00 0.00000000E+00 0.00000000E+00 0.00000000E+00 0.00000000E+00 0.00000000E+00 0.00000000E+00 0.00000000E+00 0.00000000E+00
 183 704862 1 2 174 68.1600037 27.0000000 58.0000000 6.84999990 6.55000019 0.00000000E+00 0.00000000E+00 5.92000008 5.78999996 4.30000019 2.59999990 82.0000000 4.80000019 2.50000000 9.60000038 5.80000019 8.43999958 7.34000015 0.00000000E+00 9.61999989 5.78000021 5.76000023 5.57999992 2.42000008 51.3549995 6.76000023 3.84000015 51.3549995 6.76000023 3.84000015 43.0000000 29.0000000 75.4599991 1.22000003 23.4599991 32.6399994 33.0900002 95.0000000 88.5000000 0.00000000E+00 0.00000000E+00 0.00000000E+00 0.00000000E+00 16.0000000 0.00000000E+00 0.00000000E+00 0.00000000E+00 0.00000000E+00 0.00000000E+00 0.00000000E+00 0.00000000E+00 19.2200012 11.5799999 30.8000011 0.451877922 37.3600006 4.55387688 2.95595145 2.44927955 26.8399963 1.47000003 22.0000000 2.41000009 11.2600002 42.4000015 2.93000007 15.2600002 0.939999998 0.649999976 0.680000007 34.7299995 48.3900032 16.8800011 1747.96008 83.0900040 19.0297508 2.39245605 1.22000003 0.00000000E+00 0.00000000E+00 0.00000000E+00 0.00000000E+00 0.00000000E+00 0.00000000E+00 0.00000000E+00 0.00000000E+00 0.00000000E+00 0.00000000E+00 0.00000000E+00 0.00000000E+00
 184 704845 1 2 174 82.2699966 23.0000000 34.0000000 6.92999983 6.61999989 0.00000000E+00 0.00000000E+00 5.78999996 5.65999985 5.30000019 2.90000010 83.0000000 5.00000000 2.79999995 10.8400002 6.26000023 11.3599997 9.03999996 0.00000000E+00 11.5200005 6.30000019 7.30000019 6.42000008 3.83999991 49.5699997 7.79500008 4.34000015 49.5699997 7.79500008 4.34000015 40.0000000 37.0000000 75.9599991 0.800000012 23.1900005 28.8899994 22.5900002 112.000000 103.500000 0.00000000E+00 0.00000000E+00 0.00000000E+00 0.00000000E+00 21.0000000 0.00000000E+00 0.00000000E+00 0.00000000E+00 0.00000000E+00 0.00000000E+00 0.00000000E+00 0.00000000E+00 22.3600006 12.5600004 34.9200020 0.424456090 47.3499947 4.71849871 3.10727358 2.53051710 29.7300034 1.42999995 22.2399998 2.00999999 12.3800001 43.3400002 2.73000002 13.6099997 0.930000007 0.750000000 0.589999974 36.0499992 48.8300018 15.1299992 1748.64001 80.0199966 17.2807503 2.21969485 0.800000012 0.00000000E+00 0.00000000E+00 0.00000000E+00 0.00000000E+00 0.00000000E+00 0.00000000E+00 0.00000000E+00 0.00000000E+00 0.00000000E+00 0.00000000E+00 0.00000000E+00 0.00000000E+00
 185 704860 1 2 174 80.0800018 32.0000000 42.0000000 6.44999981 6.30000019 0.00000000E+00 0.00000000E+00 6.40000010 6.30000019 3.70000005 2.40000010 85.0000000 4.50000000 2.50000000 11.6999998 6.19999981 9.53999996 8.89999962 0.00000000E+00 11.5000000 6.34000015 7.26000023 6.94000006 2.35999990 46.4400024 7.88000011 3.24000001 46.4400024 7.88000011 3.24000001 37.0000000 25.0000000 76.7200012 1.00000000 22.2999992 29.8999996 23.9200001 109.000000 102.000000 0.00000000E+00 0.00000000E+00 0.00000000E+00 0.00000000E+00 12.5000000 0.00000000E+00 0.00000000E+00 0.00000000E+00 0.00000000E+00 0.00000000E+00 0.00000000E+00 0.00000000E+00 23.2000008 12.5400000 35.7400017 0.446303695 44.3400002 4.69134808 3.14415240 2.52892351 28.9199982 1.50999999 21.5400009 2.44000006 10.1999998 43.3699989 3.06999993 15.3699999 1.02999997 0.800000012 0.680000007 33.2500000 49.6800003 17.0799999 1749.14001 84.8699951 19.3519993 2.55248117 1.00000000 0.00000000E+00 0.00000000E+00 0.00000000E+00 0.00000000E+00 0.00000000E+00 0.00000000E+00 0.00000000E+00 0.00000000E+00 0.00000000E+00 0.00000000E+00 0.00000000E+00 0.00000000E+00
 186 704884 2 2 173 78.3399963 21.0000000 39.0000000 6.84999990 6.28999996 0.00000000E+00 0.00000000E+00 5.90000010 5.84999990 4.30000019 2.00000000 78.5000000 5.50000000 3.00000000 11.5799999 5.88000011 9.56000042 8.88000011 0.00000000E+00 12.0200005 5.71999979 6.92000008 6.40000010 2.61999989 51.2799988 4.09000015 2.18000007 51.2799988 4.09000015 2.18000007 43.0000000 31.0000000 74.5199966 1.76999998 23.6000004 29.1800003 19.2800007 106.500000 96.5000000 0.00000000E+00 0.00000000E+00 0.00000000E+00 0.00000000E+00 17.0000000 0.00000000E+00 0.00000000E+00 0.00000000E+00 0.00000000E+00 0.00000000E+00 0.00000000E+00 0.00000000E+00 23.6000004 11.6000004 35.2000008 0.449323505 43.1399956 4.66814518 3.16124678 2.45100522 28.1600037 1.52999997 23.2800007 2.32999992 12.0799999 42.2400017 2.72000003 13.5400000 1.03999996 0.670000017 0.569999993 36.8899994 47.9600029 15.1499996 1745.14001 79.3000031 17.3889999 2.14963412 1.76999998 0.00000000E+00 0.00000000E+00 0.00000000E+00 0.00000000E+00 0.00000000E+00 0.00000000E+00 0.00000000E+00 0.00000000E+00 0.00000000E+00 0.00000000E+00 0.00000000E+00 0.00000000E+00
 187 704945 2 2 170 62.2099991 27.0000000 43.0000000 6.51000023 6.21999979 0.00000000E+00 0.00000000E+00 5.80999994 5.73999977 6.50000000 3.79999995 74.0000000 4.80000019 2.50000000 9.76000023 5.00000000 7.32000017 6.30000019 0.00000000E+00 9.97999954 4.96000004 4.88000011 5.30000019 1.34000003 51.5699997 7.07999992 3.71500015 51.5699997 7.07999992 3.71500015 50.0000000 19.0000000 75.7799988 1.63000000 22.3400002 27.8799992 22.2000008 82.5000000 73.5000000 0.00000000E+00 0.00000000E+00 0.00000000E+00 0.00000000E+00 11.0000000 0.00000000E+00 0.00000000E+00 0.00000000E+00 0.00000000E+00 0.00000000E+00 0.00000000E+00 0.00000000E+00 19.7399998 9.96000004 29.7000008 0.477415234 32.5099983 4.41279840 2.98264694 2.29857707 20.2900009 1.49000001 21.2700005 2.56999993 9.85000038 44.2000008 3.03999996 15.2500000 1.07000005 0.670000017 0.600000024 32.6100006 50.4799995 16.9200001 1749.08008 85.3899994 19.2520008 2.61852193 1.63000000 0.00000000E+00 0.00000000E+00 0.00000000E+00 0.00000000E+00 0.00000000E+00 0.00000000E+00 0.00000000E+00 0.00000000E+00 0.00000000E+00 0.00000000E+00 0.00000000E+00 0.00000000E+00
 188 704854 1 2 175 89.9499969 19.0000000 45.0000000 6.42000008 6.23000002 0.00000000E+00 0.00000000E+00 6.13999987 5.80000019 5.90000010 3.79999995 80.5000000 5.00000000 3.09999990 12.9600000 6.86000013 11.8000002 9.34000015 0.00000000E+00 13.6000004 5.71999979 7.07999992 6.53999996 5.28000021 49.1849976 8.50500011 4.13999987 49.1849976 8.50500011 4.13999987 43.0000000 45.0000000 75.9300003 2.27999997 21.3899994 33.6899986 23.4099998 119.000000 113.500000 0.00000000E+00 0.00000000E+00 0.00000000E+00 0.00000000E+00 20.5000000 0.00000000E+00 0.00000000E+00 0.00000000E+00 0.00000000E+00 0.00000000E+00 0.00000000E+00 0.00000000E+00 26.5600014 12.5799999 39.1399994 0.435130626 50.8099976 4.77912331 3.27940631 2.53210831 29.0500031 1.79999995 23.0200005 2.92000008 10.4499998 43.3699989 3.24000001 12.7900000 0.899999976 0.959999979 0.560000002 35.2700005 50.4899979 14.2500000 1744.14001 79.8899994 16.4122505 2.26509786 2.27999997 0.00000000E+00 0.00000000E+00 0.00000000E+00 0.00000000E+00 0.00000000E+00 0.00000000E+00 0.00000000E+00 0.00000000E+00 0.00000000E+00 0.00000000E+00 0.00000000E+00 0.00000000E+00
 189 704876 1 2 174 90.0500031 37.0000000 50.0000000 6.65999985 6.61000013 0.00000000E+00 0.00000000E+00 5.44999981 5.44000006 8.10000038 3.70000005 82.9000015 5.40000010 2.59999990 11.6400003 7.63999987 12.4200001 9.15999985 0.00000000E+00 12.5000000 6.17999983 7.28000021 6.86000013 5.44000006 54.4899979 8.21500015 4.57499981 54.4899979 8.21500015 4.57499981 41.0000000 34.0000000 76.3600006 0.899999976 22.3899994 27.9300003 26.7399998 116.000000 110.500000 0.00000000E+00 0.00000000E+00 0.00000000E+00 0.00000000E+00 18.0000000 0.00000000E+00 0.00000000E+00 0.00000000E+00 0.00000000E+00 0.00000000E+00 0.00000000E+00 0.00000000E+00 24.1399994 13.8199997 37.9599991 0.421543568 52.0900040 4.75359011 3.18387008 2.62611675 25.9499969 1.63000000 21.3400002 3.04999995 9.27999973 45.2000008 3.48000002 13.6099997 1.00000000 0.810000002 0.589999974 32.2500000 52.5400009 15.1999998 1747.31995 83.9400024 17.5135002 2.60279059 0.899999976 0.00000000E+00 0.00000000E+00 0.00000000E+00 0.00000000E+00 0.00000000E+00 0.00000000E+00 0.00000000E+00 0.00000000E+00 0.00000000E+00 0.00000000E+00 0.00000000E+00 0.00000000E+00
 190 704321 2 2 193 76.4199982 32.0000000 53.0000000 6.53999996 6.30999994 0.00000000E+00 0.00000000E+00 5.90000010 6.32999992 5.00000000 3.50000000 78.0000000 4.80000019 3.00000000 11.2799997 5.88000011 10.1599998 7.94000006 0.00000000E+00 11.5600004 5.55999994 6.88000011 6.01999998 2.20000005 44.2750015 5.77999973 1.84000003 44.2750015 5.77999973 1.84000003 47.0000000 35.0000000 75.6100006 1.60000002 22.4099998 31.4400005 24.9799995 103.000000 95.0000000 0.00000000E+00 0.00000000E+00 0.00000000E+00 0.00000000E+00 14.5000000 0.00000000E+00 0.00000000E+00 0.00000000E+00 0.00000000E+00 0.00000000E+00 0.00000000E+00 0.00000000E+00 22.8400002 11.4400005 34.2799988 0.448573679 42.1399994 4.63472891 3.12851334 2.43711615 26.5800018 1.46000004 21.0599995 2.31999993 10.6499996 45.0900002 3.02999997 13.8100004 0.930000007 0.970000029 0.680000007 33.1699982 51.4099998 15.4200001 1750.69995 83.1800003 17.6352501 2.50768781 1.60000002 0.00000000E+00 0.00000000E+00 0.00000000E+00 0.00000000E+00 0.00000000E+00 0.00000000E+00 0.00000000E+00 0.00000000E+00 0.00000000E+00 0.00000000E+00 0.00000000E+00 0.00000000E+00
 191 704319 1 2 193 54.4300003 28.0000000 41.0000000 6.84000015 7.01000023 0.00000000E+00 0.00000000E+00 6.03999996 5.71000004 3.09999990 2.90000010 68.0000000 5.80000019 3.00000000 7.53999996 4.42000008 7.09999990 6.05999994 0.00000000E+00 7.23999977 4.07999992 4.09999990 4.36000013 2.57999992 52.4950027 8.64000034 5.07499981 52.4950027 8.64000034 5.07499981 40.0000000 35.0000000 75.1600037 2.14000010 22.3299999 27.9500008 21.9300003 76.0000000 69.5000000 0.00000000E+00 0.00000000E+00 0.00000000E+00 0.00000000E+00 17.5000000 0.00000000E+00 0.00000000E+00 0.00000000E+00 0.00000000E+00 0.00000000E+00 0.00000000E+00 0.00000000E+00 14.7799997 8.50000000 23.2799988 0.427705288 31.1500015 4.33073330 2.69327497 2.14006615 21.5699997 1.55999994 21.2199993 2.44000006 10.8100004 43.5499992 3.03999996 14.8199997 0.990000010 0.870000005 0.720000029 33.5900002 49.8999977 16.5299988 1749.97998 83.9499969 18.7674999 2.49925566 2.14000010 0.00000000E+00 0.00000000E+00 0.00000000E+00 0.00000000E+00 0.00000000E+00 0.00000000E+00 0.00000000E+00 0.00000000E+00 0.00000000E+00 0.00000000E+00 0.00000000E+00 0.00000000E+00
 192 704835 2 2 177 81.3099976 33.0000000 43.0000000 6.55999994 6.67000008 0.00000000E+00 0.00000000E+00 6.23000002 6.19999981 3.40000010 3.00000000 83.0000000 5.00000000 3.50000000 12.3400002 6.07999992 10.6999998 9.14000034 0.00000000E+00 12.3999996 6.09999990 6.98000002 6.48000002 2.79999995 42.9099998 6.76000023 1.73000002 42.9099998 6.76000023 1.73000002 52.0000000 35.0000000 75.8600006 1.13999999 22.7600002 35.3300018 37.0099983 109.500000 99.5000000 0.00000000E+00 0.00000000E+00 0.00000000E+00 0.00000000E+00 18.5000000 0.00000000E+00 0.00000000E+00 0.00000000E+00 0.00000000E+00 0.00000000E+00 0.00000000E+00 0.00000000E+00 24.7399998 12.1800003 36.9199982 0.454064667 44.3899994 4.69592476 3.20842147 2.49979520 28.1900024 1.48000002 22.0200005 2.18000007 11.2700005 43.9599991 2.77999997 13.8999996 0.970000029 0.819999993 0.639999986 34.7700005 49.7399979 15.5099993 1748.95996 81.7299957 17.7234993 2.35058951 1.13999999 0.00000000E+00 0.00000000E+00 0.00000000E+00 0.00000000E+00 0.00000000E+00 0.00000000E+00 0.00000000E+00 0.00000000E+00 0.00000000E+00 0.00000000E+00 0.00000000E+00 0.00000000E+00
 193 704942 1 2 170 65.8600006 29.0000000 62.0000000 6.13999987 6.26000023 0.00000000E+00 0.00000000E+00 5.78999996 5.88999987 4.59999990 3.59999990 75.0000000 4.00000000 2.70000005 9.73999977 5.51999998 8.11999989 6.73999977 0.00000000E+00 9.89999962 5.34000015 5.01999998 5.73999977 1.91999996 49.0049973 9.01000023 3.79500008 49.0049973 9.01000023 3.79500008 43.0000000 27.0000000 75.9400024 1.37000000 22.2999992 31.5699997 31.5200005 90.0000000 81.5000000 0.00000000E+00 0.00000000E+00 0.00000000E+00 0.00000000E+00 12.0000000 0.00000000E+00 0.00000000E+00 0.00000000E+00 0.00000000E+00 0.00000000E+00 0.00000000E+00 0.00000000E+00 19.6399994 10.8600006 30.5000000 0.463103563 35.3600006 4.49980974 2.97756839 2.38508630 24.1399994 1.38999999 19.5900002 2.39000010 10.1599998 45.4799995 3.06999993 15.3400002 1.04999995 0.800000012 0.740000010 31.1399994 51.7399979 17.1300011 1753.73999 87.0500031 19.4734993 2.79543996 1.37000000 0.00000000E+00 0.00000000E+00 0.00000000E+00 0.00000000E+00 0.00000000E+00 0.00000000E+00 0.00000000E+00 0.00000000E+00 0.00000000E+00 0.00000000E+00 0.00000000E+00 0.00000000E+00
 194 704900 1 2 172 85.0599976 24.0000000 45.0000000 6.92000008 6.59999990 0.00000000E+00 0.00000000E+00 5.63999987 5.67000008 3.20000005 2.90000010 79.0000000 5.69999981 4.00000000 12.0400000 6.59999990 11.8199997 9.26000023 0.00000000E+00 11.8999996 5.98000002 7.46000004 7.03999996 3.38000011 53.1299973 5.75500011 3.70000005 53.1299973 5.75500011 3.70000005 54.0000000 42.0000000 75.8300018 1.24000001 22.3799992 41.7500000 24.4799995 114.500000 107.500000 0.00000000E+00 0.00000000E+00 0.00000000E+00 0.00000000E+00 19.0000000 0.00000000E+00 0.00000000E+00 0.00000000E+00 0.00000000E+00 0.00000000E+00 0.00000000E+00 0.00000000E+00 23.9399986 12.5799999 36.5199966 0.429343969 48.5400009 4.74057484 3.17555070 2.53210831 29.4400024 1.61000001 22.8400002 2.64000010 10.5000000 41.7299995 2.98000002 15.1300001 1.07000005 0.860000014 0.639999986 34.9500008 48.2099991 16.8400002 1745.59998 82.9599991 19.1152496 2.37367678 1.24000001 0.00000000E+00 0.00000000E+00 0.00000000E+00 0.00000000E+00 0.00000000E+00 0.00000000E+00 0.00000000E+00 0.00000000E+00 0.00000000E+00 0.00000000E+00 0.00000000E+00 0.00000000E+00
 195 704822 1 2 178 74.9800034 32.0000000 54.0000000 6.86999989 6.69000006 0.00000000E+00 0.00000000E+00 5.51000023 5.48999977 5.30000019 4.00000000 77.0000000 4.00000000 2.79999995 11.0400000 6.23999977 9.31999969 7.98000002 0.00000000E+00 11.2200003 6.09999990 5.71999979 5.92000008 2.64000010 42.4349976 5.96500015 1.22000003 42.4349976 5.96500015 1.22000003 40.0000000 27.0000000 75.7500000 1.64999998 22.2999992 26.7299995 26.4599991 102.000000 95.0000000 0.00000000E+00 0.00000000E+00 0.00000000E+00 0.00000000E+00 18.5000000 0.00000000E+00 0.00000000E+00 0.00000000E+00 0.00000000E+00 0.00000000E+00 0.00000000E+00 0.00000000E+00 22.2600002 12.3400002 34.5999985 0.461456358 40.3800049 4.62497282 3.10279131 2.51284599 27.0199966 1.40999997 20.3299999 2.46000004 9.47999954 44.1899986 3.11999989 16.1800003 1.20000005 0.850000024 0.790000021 31.2199993 50.6199989 18.1700001 1752.23999 88.1599960 20.6355000 2.82383084 1.64999998 0.00000000E+00 0.00000000E+00 0.00000000E+00 0.00000000E+00 0.00000000E+00 0.00000000E+00 0.00000000E+00 0.00000000E+00 0.00000000E+00 0.00000000E+00 0.00000000E+00 0.00000000E+00
 196 704824 1 2 178 74.6900024 24.0000000 40.0000000 6.17999983 6.01999998 0.00000000E+00 0.00000000E+00 5.71999979 5.73999977 10.1999998 3.70000005 80.0000000 4.19999981 2.70000005 10.7200003 6.42000008 9.22000027 7.86000013 0.00000000E+00 11.0600004 6.09999990 5.90000010 6.65999985 2.00000000 54.9349976 5.49499989 4.32999992 54.9349976 5.49499989 4.32999992 51.0000000 26.0000000 76.2200012 0.970000029 22.5300007 37.5000000 25.3199997 101.500000 95.5000000 0.00000000E+00 0.00000000E+00 0.00000000E+00 0.00000000E+00 13.0000000 0.00000000E+00 0.00000000E+00 0.00000000E+00 0.00000000E+00 0.00000000E+00 0.00000000E+00 0.00000000E+00 21.7800007 12.5200005 34.3000031 0.459231526 40.3899994 4.62005901 3.08099222 2.52732730 26.8099976 1.55999994 20.6900005 2.47000003 9.81000042 42.4599991 2.98000002 17.1599998 1.29999995 0.910000026 0.670000017 32.0600014 48.8199997 19.1299992 1750.78003 88.3799973 21.6504993 2.75670600 0.970000029 0.00000000E+00 0.00000000E+00 0.00000000E+00 0.00000000E+00 0.00000000E+00 0.00000000E+00 0.00000000E+00 0.00000000E+00 0.00000000E+00 0.00000000E+00 0.00000000E+00 0.00000000E+00
 197 704941 1 2 170 69.4100037 21.0000000 29.0000000 6.23999977 6.26999998 0.00000000E+00 0.00000000E+00 5.73999977 5.88999987 6.90000010 4.59999990 77.0000000 4.00000000 1.79999995 10.1800003 5.94000006 8.84000015 7.17999983 0.00000000E+00 10.5600004 5.44000006 5.34000015 6.13999987 1.86000001 45.5250015 7.41499996 2.38999987 45.5250015 7.41499996 2.38999987 45.0000000 22.0000000 76.2200012 1.00000000 22.7199993 26.8799992 36.3800011 93.0000000 84.0000000 0.00000000E+00 0.00000000E+00 0.00000000E+00 0.00000000E+00 11.5000000 0.00000000E+00 0.00000000E+00 0.00000000E+00 0.00000000E+00 0.00000000E+00 0.00000000E+00 0.00000000E+00 20.7400017 11.3800001 32.1200027 0.462757558 37.2900009 4.53259945 3.03206420 2.43185735 23.5899963 1.55999994 20.3999996 2.09999990 11.4700003 41.5299988 2.68000007 17.5300007 1.30999994 0.750000000 0.670000017 33.4300003 47.0599976 19.5100002 1751.59998 87.3899994 21.9965000 2.61411905 1.00000000 0.00000000E+00 0.00000000E+00 0.00000000E+00 0.00000000E+00 0.00000000E+00 0.00000000E+00 0.00000000E+00 0.00000000E+00 0.00000000E+00 0.00000000E+00 0.00000000E+00 0.00000000E+00
 198 704825 1 2 178 80.1600037 17.0000000 39.0000000 6.59999990 6.50000000 0.00000000E+00 0.00000000E+00 5.67000008 5.98000002 4.59999990 4.40000010 78.0000000 5.00000000 3.50000000 11.7399998 6.42000008 9.64000034 8.68000031 0.00000000E+00 11.8400002 5.90000010 7.15999985 6.28000021 2.74000001 54.7550011 5.99499989 3.94499993 54.7550011 5.99499989 3.94499993 53.0000000 33.0000000 75.5599976 1.60000002 22.7399998 36.8699989 17.8700008 108.000000 102.000000 0.00000000E+00 0.00000000E+00 0.00000000E+00 0.00000000E+00 16.0000000 0.00000000E+00 0.00000000E+00 0.00000000E+00 0.00000000E+00 0.00000000E+00 0.00000000E+00 0.00000000E+00 23.5799999 12.3199997 35.9000015 0.447854280 44.2600021 4.68213129 3.16039896 2.51122403 27.8399963 1.58000004 22.9400005 2.59999990 10.6999998 41.1899986 2.94000006 15.5000000 1.04999995 0.860000014 0.629999995 35.2200012 47.5900002 17.1800003 1745.40002 83.0000000 19.4197502 2.35661554 1.60000002 0.00000000E+00 0.00000000E+00 0.00000000E+00 0.00000000E+00 0.00000000E+00 0.00000000E+00 0.00000000E+00 0.00000000E+00 0.00000000E+00 0.00000000E+00 0.00000000E+00 0.00000000E+00
 199 704903 2 2 172 82.6600037 27.0000000 49.0000000 6.76000023 6.76000023 0.00000000E+00 0.00000000E+00 5.65999985 5.67999983 3.79999995 3.00000000 83.0000000 4.50000000 3.00000000 12.8000002 6.09999990 10.3400002 9.35999966 0.00000000E+00 12.6999998 6.38000011 7.48000002 7.28000021 2.77999997 53.0750008 8.82999992 5.99499989 53.0750008 8.82999992 5.99499989 51.0000000 28.0000000 76.2300034 0.810000002 22.9799995 35.6699982 33.3600006 111.500000 103.500000 0.00000000E+00 0.00000000E+00 0.00000000E+00 0.00000000E+00 17.5000000 0.00000000E+00 0.00000000E+00 0.00000000E+00 0.00000000E+00 0.00000000E+00 0.00000000E+00 0.00000000E+00 25.5000000 12.4799995 37.9799995 0.459472507 44.6800041 4.71402454 3.23867846 2.52412724 28.8399963 1.51999998 21.1000004 2.30999994 10.6999998 42.7900009 2.86999989 15.9700003 1.14999998 0.970000029 0.629999995 33.3199997 48.9400024 17.7500000 1750.47998 85.5900040 20.1235008 2.56872749 0.810000002 0.00000000E+00 0.00000000E+00 0.00000000E+00 0.00000000E+00 0.00000000E+00 0.00000000E+00 0.00000000E+00 0.00000000E+00 0.00000000E+00 0.00000000E+00 0.00000000E+00 0.00000000E+00
 200 704844 1 2 174 69.5999985 24.0000000 42.0000000 6.76999998 6.84000015 0.00000000E+00 0.00000000E+00 5.59000015 5.59000015 3.79999995 2.79999995 77.0000000 4.50000000 3.29999995 10.4200001 5.42000008 8.81999969 7.40000010 0.00000000E+00 11.0000000 5.19999981 5.40000010 5.30000019 2.22000003 57.8300018 6.63999987 5.10500002 57.8300018 6.63999987 5.10500002 46.0000000 25.0000000 75.7200012 1.42999995 22.2800007 31.0100002 31.3299999 105.000000 99.0000000 0.00000000E+00 0.00000000E+00 0.00000000E+00 0.00000000E+00 17.0000000 0.00000000E+00 0.00000000E+00 0.00000000E+00 0.00000000E+00 0.00000000E+00 0.00000000E+00 0.00000000E+00 21.4200001 10.6199999 32.0400009 0.460344851 37.5599976 4.65396023 3.06432509 2.36273909 35.4000015 1.59000003 21.1200008 2.28999996 10.8900003 40.5699997 2.72000003 17.9500008 1.25000000 0.899999976 0.730000019 33.6000023 46.4799995 19.9300003 1750.26001 87.5900040 22.3420010 2.60684514 1.42999995 0.00000000E+00 0.00000000E+00 0.00000000E+00 0.00000000E+00 0.00000000E+00 0.00000000E+00 0.00000000E+00 0.00000000E+00 0.00000000E+00 0.00000000E+00 0.00000000E+00 0.00000000E+00
 201 704851 1 2 175 80.1600037 25.0000000 59.0000000 6.71999979 6.13000011 0.00000000E+00 0.00000000E+00 6.05000019 6.00000000 3.00000000 2.00000000 79.0000000 5.50000000 4.00000000 11.5799999 5.80000019 10.3999996 9.68000031 0.00000000E+00 11.8199997 5.88000011 7.82000017 5.69999981 3.61999989 53.8050003 3.71500015 2.81500006 53.8050003 3.71500015 2.81500006 37.0000000 36.0000000 75.7300034 1.72000003 22.3099995 30.2099991 14.1800003 111.000000 103.000000 0.00000000E+00 0.00000000E+00 0.00000000E+00 0.00000000E+00 19.0000000 0.00000000E+00 0.00000000E+00 0.00000000E+00 0.00000000E+00 0.00000000E+00 0.00000000E+00 0.00000000E+00 23.3999996 11.6800003 35.0800018 0.437624753 45.0800018 4.70953035 3.15273595 2.45787811 30.8399963 1.83000004 23.3700008 2.72000003 11.5200005 42.0299988 2.96000004 13.1999998 0.899999976 0.920000017 0.560000002 36.7200012 48.6299973 14.6599998 1743.64001 78.8499985 16.7757492 2.14733100 1.72000003 0.00000000E+00 0.00000000E+00 0.00000000E+00 0.00000000E+00 0.00000000E+00 0.00000000E+00 0.00000000E+00 0.00000000E+00 0.00000000E+00 0.00000000E+00 0.00000000E+00 0.00000000E+00
 202 704878 1 2 174 73.3399963 34.0000000 40.0000000 6.67000008 6.55999994 0.00000000E+00 0.00000000E+00 5.55000019 5.57999992 2.00000000 3.20000005 76.0000000 5.50000000 3.59999990 10.7600002 5.76000023 8.60000038 8.26000023 0.00000000E+00 10.8999996 5.30000019 6.11999989 5.76000023 2.70000005 50.6200027 7.88500023 4.25000000 50.6200027 7.88500023 4.25000000 43.0000000 29.0000000 75.8399963 1.24000001 22.6200008 30.4200001 28.3899994 101.000000 94.5000000 0.00000000E+00 0.00000000E+00 0.00000000E+00 0.00000000E+00 19.5000000 0.00000000E+00 0.00000000E+00 0.00000000E+00 0.00000000E+00 0.00000000E+00 0.00000000E+00 0.00000000E+00 21.6599998 11.0600004 32.7200012 0.446141303 40.6199951 4.61512041 3.07546735 2.40333509 27.6600037 1.30999994 20.3199997 1.97000003 11.5799999 43.7900009 2.75999999 15.3699999 1.08000004 1.07000005 0.759999990 33.2099991 49.5900002 17.2099991 1754.02002 85.0900040 19.5297508 2.56218004 1.24000001 0.00000000E+00 0.00000000E+00 0.00000000E+00 0.00000000E+00 0.00000000E+00 0.00000000E+00 0.00000000E+00 0.00000000E+00 0.00000000E+00 0.00000000E+00 0.00000000E+00 0.00000000E+00
 203 704895 1 2 172 78.9100037 28.0000000 45.0000000 6.59999990 6.51000023 0.00000000E+00 0.00000000E+00 6.01000023 6.03000021 4.00000000 4.09999990 78.3000031 5.30000019 2.20000005 11.0200005 6.40000010 10.1999998 8.52000046 0.00000000E+00 11.2200003 6.82000017 6.23999977 6.51999998 3.22000003 47.9550018 4.71500015 1.46000004 47.9550018 4.71500015 1.46000004 47.0000000 31.0000000 76.4300003 0.850000024 22.3799992 34.9900017 25.4599991 103.500000 97.5000000 0.00000000E+00 0.00000000E+00 0.00000000E+00 0.00000000E+00 19.5000000 0.00000000E+00 0.00000000E+00 0.00000000E+00 0.00000000E+00 0.00000000E+00 0.00000000E+00 0.00000000E+00 22.2400017 13.2200003 35.4600029 0.449372709 43.4500008 4.63957167 3.10189247 2.58173084 24.5899963 1.66999996 21.5400009 2.60999990 10.5600004 44.2900009 3.13000011 13.6300001 1.13000000 0.829999983 0.620000005 33.7700005 50.8600006 15.3800001 1748.10010 82.7500000 17.7814999 2.45039964 0.850000024 0.00000000E+00 0.00000000E+00 0.00000000E+00 0.00000000E+00 0.00000000E+00 0.00000000E+00 0.00000000E+00 0.00000000E+00 0.00000000E+00 0.00000000E+00 0.00000000E+00 0.00000000E+00
 204 704852 1 2 175 84.7699966 28.0000000 47.0000000 6.65999985 6.61000013 0.00000000E+00 0.00000000E+00 6.40000010 6.05000019 4.00000000 3.59999990 83.4000015 4.09999990 2.40000010 12.7200003 6.36000013 10.3999996 9.34000015 0.00000000E+00 13.0000000 6.71999979 7.21999979 6.76000023 2.85999990 49.4049988 8.23499966 3.39499998 49.4049988 8.23499966 3.39499998 43.0000000 30.0000000 76.2799988 1.45000005 21.8500004 31.8500004 28.4099998 113.000000 108.500000 0.00000000E+00 0.00000000E+00 0.00000000E+00 0.00000000E+00 16.5000000 0.00000000E+00 0.00000000E+00 0.00000000E+00 0.00000000E+00 0.00000000E+00 0.00000000E+00 0.00000000E+00 25.7200012 13.0799999 38.8000031 0.457709163 45.9699936 4.72738791 3.24726892 2.57108426 28.2300034 2.11999989 23.4699993 3.73000002 9.07999992 43.3400002 3.83999991 12.1899996 0.930000007 0.819999993 0.490000010 34.6699982 51.7299995 13.6099997 1739.91992 79.8799973 15.8332500 2.30400920 1.45000005 0.00000000E+00 0.00000000E+00 0.00000000E+00 0.00000000E+00 0.00000000E+00 0.00000000E+00 0.00000000E+00 0.00000000E+00 0.00000000E+00 0.00000000E+00 0.00000000E+00 0.00000000E+00
 205 704940 1 2 170 61.2500000 24.0000000 41.0000000 6.57000017 6.26000023 0.00000000E+00 0.00000000E+00 6.53000021 6.36999989 4.30000019 3.40000010 74.0999985 4.00000000 2.20000005 9.23999977 5.13999987 7.21999979 5.73999977 0.00000000E+00 9.15999985 5.30000019 4.78000021 5.09999990 1.41999996 46.8899994 6.36499977 2.30999994 46.8899994 6.36499977 2.30999994 39.0000000 22.0000000 77.0400009 1.37000000 21.1599998 25.2999992 22.5900002 81.5000000 74.5000000 0.00000000E+00 0.00000000E+00 0.00000000E+00 0.00000000E+00 12.5000000 0.00000000E+00 0.00000000E+00 0.00000000E+00 0.00000000E+00 0.00000000E+00 0.00000000E+00 0.00000000E+00 18.3999996 10.4400005 28.8400002 0.470857143 32.4099998 4.40060282 2.91235065 2.34564471 20.2500000 1.45000005 21.8500004 2.51999998 10.5900002 42.6800003 3.00000000 15.3900003 0.959999979 0.860000014 0.709999979 33.8899994 49.0600014 17.0599995 1748.78003 84.1399994 19.2465000 2.48273826 1.37000000 0.00000000E+00 0.00000000E+00 0.00000000E+00 0.00000000E+00 0.00000000E+00 0.00000000E+00 0.00000000E+00 0.00000000E+00 0.00000000E+00 0.00000000E+00 0.00000000E+00 0.00000000E+00
 206 704829 1 2 177 84.0999985 20.0000000 41.0000000 6.23000002 6.48999977 0.00000000E+00 0.00000000E+00 5.61000013 5.92000008 5.50000000 3.09999990 84.4000015 5.30000019 2.79999995 12.0600004 6.23999977 10.6999998 8.07999992 0.00000000E+00 12.1199999 6.92000008 7.11999989 7.03999996 2.68000007 51.3400002 9.86000061 5.36499977 51.3400002 9.86000061 5.36499977 47.0000000 30.0000000 76.0500031 0.750000000 23.2600002 38.7000008 41.7400017 112.500000 106.000000 0.00000000E+00 0.00000000E+00 0.00000000E+00 0.00000000E+00 16.0000000 0.00000000E+00 0.00000000E+00 0.00000000E+00 0.00000000E+00 0.00000000E+00 0.00000000E+00 0.00000000E+00 24.1800003 13.1599998 37.3400002 0.443995267 46.7599983 4.72295332 3.18552589 2.57718182 28.4000015 1.63000000 20.4799995 2.64000010 9.27000046 46.2299995 3.34999990 13.6000004 1.12000000 0.949999988 0.730000019 31.3799992 53.1699982 15.4500008 1750.59998 85.1900024 17.8992500 2.71478653 0.750000000 0.00000000E+00 0.00000000E+00 0.00000000E+00 0.00000000E+00 0.00000000E+00 0.00000000E+00 0.00000000E+00 0.00000000E+00 0.00000000E+00 0.00000000E+00 0.00000000E+00 0.00000000E+00
 207 704877 1 2 174 82.3700027 28.0000000 45.0000000 6.46999979 6.63000011 0.00000000E+00 0.00000000E+00 5.71999979 5.73000002 7.50000000 3.29999995 81.4000015 5.40000010 2.90000010 11.5000000 6.48000002 10.2399998 9.18000031 0.00000000E+00 11.3999996 6.09999990 7.38000011 6.21999979 4.38000011 49.8499985 5.65000010 2.59999990 49.8499985 5.65000010 2.59999990 44.0000000 47.0000000 75.8399963 1.30999994 22.3199997 31.5900002 19.1499996 113.000000 104.500000 0.00000000E+00 0.00000000E+00 0.00000000E+00 0.00000000E+00 22.0000000 0.00000000E+00 0.00000000E+00 0.00000000E+00 0.00000000E+00 0.00000000E+00 0.00000000E+00 0.00000000E+00 22.8999996 12.5799999 35.4799995 0.430739313 46.8900032 4.72738791 3.13113689 2.53210831 30.6299973 1.59000003 21.5799999 2.55999994 9.80000019 44.0200005 2.97000003 14.7299995 1.15999997 0.889999986 0.699999988 32.9700012 50.4399986 16.5900002 1748.54004 84.7799988 19.0109997 2.57142854 1.30999994 0.00000000E+00 0.00000000E+00 0.00000000E+00 0.00000000E+00 0.00000000E+00 0.00000000E+00 0.00000000E+00 0.00000000E+00 0.00000000E+00 0.00000000E+00 0.00000000E+00 0.00000000E+00
 208 704847 2 2 174 68.2500000 38.0000000 39.0000000 6.26999998 6.13000011 0.00000000E+00 0.00000000E+00 5.67999983 6.13999987 11.6000004 2.50000000 79.4000015 5.50000000 1.89999998 9.65999985 4.98000002 9.02000046 7.34000015 0.00000000E+00 10.0200005 5.11999989 6.30000019 5.65999985 2.31999993 54.2500000 8.94000053 4.98999977 54.2500000 8.94000053 4.98999977 40.0000000 24.0000000 75.5599976 1.44000006 22.7500000 30.2600002 32.0800018 90.0000000 83.5000000 0.00000000E+00 0.00000000E+00 0.00000000E+00 0.00000000E+00 18.0000000 0.00000000E+00 0.00000000E+00 0.00000000E+00 0.00000000E+00 0.00000000E+00 0.00000000E+00 0.00000000E+00 19.6800003 10.1000004 29.7800007 0.436336994 38.4700012 4.49980974 2.97960281 2.31253552 21.7500000 1.41999996 21.4200001 2.31999993 10.5699997 44.2000008 2.96000004 14.5299997 0.990000010 0.949999988 0.660000026 33.4099998 50.4300003 16.1800003 1750.42004 83.7799988 18.4307499 2.50763249 1.44000006 0.00000000E+00 0.00000000E+00 0.00000000E+00 0.00000000E+00 0.00000000E+00 0.00000000E+00 0.00000000E+00 0.00000000E+00 0.00000000E+00 0.00000000E+00 0.00000000E+00 0.00000000E+00
 209 704943 2 2 170 69.2200012 24.0000000 43.0000000 6.34999990 6.51000023 0.00000000E+00 0.00000000E+00 5.53999996 5.59000015 5.00000000 4.00000000 76.0000000 5.30000019 2.50000000 10.6400003 5.05999994 8.81999969 7.38000011 0.00000000E+00 10.4600000 5.13999987 5.90000010 5.65999985 2.20000005 58.1599998 5.92000008 5.00000000 58.1599998 5.92000008 5.00000000 38.0000000 20.0000000 75.9499969 1.41999996 22.4400005 27.8700008 16.6200008 92.0000000 84.5000000 0.00000000E+00 0.00000000E+00 0.00000000E+00 0.00000000E+00 13.5000000 0.00000000E+00 0.00000000E+00 0.00000000E+00 0.00000000E+00 0.00000000E+00 0.00000000E+00 0.00000000E+00 21.1000004 10.1999998 31.2999992 0.452181429 37.9200020 4.52178860 3.04927301 2.32238770 22.7799988 1.50999999 22.1200008 2.71000004 10.3299999 44.3499985 3.14000010 13.6300001 0.930000007 0.670000017 0.610000014 33.9599991 50.8699989 15.1700001 1746.85999 82.1399994 17.3717499 2.41872787 1.41999996 0.00000000E+00 0.00000000E+00 0.00000000E+00 0.00000000E+00 0.00000000E+00 0.00000000E+00 0.00000000E+00 0.00000000E+00 0.00000000E+00 0.00000000E+00 0.00000000E+00 0.00000000E+00
 210 704881 1 2 173 63.9399986 23.0000000 43.0000000 6.09999990 6.38999987 0.00000000E+00 0.00000000E+00 5.80000019 5.71000004 3.50000000 3.20000005 74.0000000 5.50000000 2.79999995 8.81999969 5.53999996 8.23999977 6.40000010 0.00000000E+00 9.34000015 5.44000006 5.11999989 4.82000017 2.14000010 50.9649963 14.3649998 6.85000038 50.9649963 14.3649998 6.85000038 29.0000000 29.0000000 77.2399979 2.50000000 19.2399998 22.2199993 44.3199997 90.0000000 82.5000000 0.00000000E+00 0.00000000E+00 0.00000000E+00 0.00000000E+00 16.5000000 0.00000000E+00 0.00000000E+00 0.00000000E+00 0.00000000E+00 0.00000000E+00 0.00000000E+00 0.00000000E+00 18.1599998 10.9799995 29.1399994 0.455739766 34.7999992 4.49980974 2.89922142 2.39607549 26.0600014 1.37000000 21.0900002 2.25999999 11.0400000 44.0299988 2.86999989 14.9300003 1.05999994 0.759999990 0.589999974 33.5000000 49.9199982 16.5799999 1750.52002 84.1399994 18.8880005 2.51164174 2.50000000 0.00000000E+00 0.00000000E+00 0.00000000E+00 0.00000000E+00 0.00000000E+00 0.00000000E+00 0.00000000E+00 0.00000000E+00 0.00000000E+00 0.00000000E+00 0.00000000E+00 0.00000000E+00
 211 704863 2 2 172 72.6699982 27.0000000 28.0000000 5.90000010 6.01999998 0.00000000E+00 0.00000000E+00 5.57999992 5.55000019 2.70000005 2.09999990 81.4000015 7.50000000 3.70000005 10.5200005 5.26000023 9.27999973 8.31999969 0.00000000E+00 10.9799995 4.32000017 6.46000004 5.26000023 3.92000008 49.9199982 8.98999977 2.50999999 49.9199982 8.98999977 2.50999999 40.0000000 35.0000000 75.8199997 1.22000003 22.7000008 27.4300003 25.2199993 100.000000 90.0000000 0.00000000E+00 0.00000000E+00 0.00000000E+00 0.00000000E+00 15.0000000 0.00000000E+00 0.00000000E+00 0.00000000E+00 0.00000000E+00 0.00000000E+00 0.00000000E+00 0.00000000E+00 21.5000000 9.57999992 31.0799999 0.427686810 41.5899963 4.60517025 3.06805301 2.25967765 27.3300018 1.75000000 22.9899998 3.25999999 9.60000038 42.6599998 3.15000010 14.3800001 1.07000005 0.579999983 0.560000002 34.3400002 49.6500015 16.0100002 1742.78003 82.7399979 18.3212509 2.40943503 1.22000003 0.00000000E+00 0.00000000E+00 0.00000000E+00 0.00000000E+00 0.00000000E+00 0.00000000E+00 0.00000000E+00 0.00000000E+00 0.00000000E+00 0.00000000E+00 0.00000000E+00 0.00000000E+00
 212 704836 2 2 177 75.1699982 27.0000000 49.0000000 6.55999994 6.51000023 0.00000000E+00 0.00000000E+00 5.59999990 5.94999981 6.00000000 3.59999990 78.0000000 5.50000000 3.50000000 11.0000000 5.50000000 9.76000023 8.42000008 0.00000000E+00 11.2600002 5.48000002 7.13999987 5.84000015 2.88000011 50.2249985 7.15499973 3.36500001 50.2249985 7.15499973 3.36500001 41.0000000 32.0000000 76.2699966 0.360000014 23.6200008 35.9199982 26.5200005 99.0000000 92.5000000 0.00000000E+00 0.00000000E+00 0.00000000E+00 0.00000000E+00 16.0000000 0.00000000E+00 0.00000000E+00 0.00000000E+00 0.00000000E+00 0.00000000E+00 0.00000000E+00 0.00000000E+00 22.2600002 10.9799995 33.2399979 0.442197680 41.9300003 4.59511995 3.10279131 2.39607549 23.8300018 1.67999995 21.0100002 2.69000006 9.57999992 45.6100006 3.06999993 13.9899998 1.02999997 0.730000019 0.620000005 32.2700005 52.1000023 15.6399994 1748.76001 84.4100037 17.9724998 2.61574221 0.360000014 0.00000000E+00 0.00000000E+00 0.00000000E+00 0.00000000E+00 0.00000000E+00 0.00000000E+00 0.00000000E+00 0.00000000E+00 0.00000000E+00 0.00000000E+00 0.00000000E+00 0.00000000E+00
 213 704823 1 2 178 90.6200027 29.0000000 43.0000000 6.19999981 6.28000021 0.00000000E+00 0.00000000E+00 5.44999981 5.36999989 5.69999981 3.50000000 87.0000000 4.69999981 2.20000005 13.0000000 7.01999998 11.8400002 9.47999954 0.00000000E+00 12.8800001 5.28000021 8.31999969 7.55999994 4.80000019 54.8899994 7.53499985 4.51500034 54.8899994 7.53499985 4.51500034 43.0000000 27.0000000 76.1399994 0.750000000 22.6599998 33.2700005 18.5400009 120.000000 114.500000 0.00000000E+00 0.00000000E+00 0.00000000E+00 0.00000000E+00 18.0000000 0.00000000E+00 0.00000000E+00 0.00000000E+00 0.00000000E+00 0.00000000E+00 0.00000000E+00 0.00000000E+00 25.8800011 12.3000002 38.1800003 0.421319783 52.4400024 4.78749180 3.25347042 2.50959921 29.3799973 1.65999997 22.3700008 3.25000000 9.53999996 45.3899994 3.73000002 11.8500004 0.819999993 0.769999981 0.620000005 33.5699997 53.1399994 13.2900000 1744.90002 80.5400009 15.4385004 2.39916587 0.750000000 0.00000000E+00 0.00000000E+00 0.00000000E+00 0.00000000E+00 0.00000000E+00 0.00000000E+00 0.00000000E+00 0.00000000E+00 0.00000000E+00 0.00000000E+00 0.00000000E+00 0.00000000E+00
 214 704902 1 2 172 69.9800034 26.0000000 44.0000000 6.42000008 6.94000006 0.00000000E+00 0.00000000E+00 5.51999998 5.61999989 4.50000000 4.00000000 78.1999969 5.00000000 2.09999990 10.1000004 5.21999979 8.93999958 7.61999989 0.00000000E+00 10.2399998 5.11999989 6.34000015 5.98000002 2.92000008 50.6049995 7.97500038 4.11999989 50.6049995 7.97500038 4.11999989 43.0000000 31.0000000 75.7600021 1.62000000 22.2299995 32.0900002 24.9899998 92.5000000 86.5000000 0.00000000E+00 0.00000000E+00 0.00000000E+00 0.00000000E+00 16.5000000 0.00000000E+00 0.00000000E+00 0.00000000E+00 0.00000000E+00 0.00000000E+00 0.00000000E+00 0.00000000E+00 20.3400002 10.3400002 30.6800003 0.438410968 39.3000031 4.52720881 3.01258945 2.33601999 22.5199966 1.62000000 21.2900009 2.90000010 9.22999954 43.0200005 3.30999994 16.1499996 1.11000001 0.740000010 0.629999995 32.1399994 49.9700012 17.8899994 1747.88000 86.8600006 20.2492504 2.70255136 1.62000000 0.00000000E+00 0.00000000E+00 0.00000000E+00 0.00000000E+00 0.00000000E+00 0.00000000E+00 0.00000000E+00 0.00000000E+00 0.00000000E+00 0.00000000E+00 0.00000000E+00 0.00000000E+00
 215 704849 2 2 174 73.9199982 28.0000000 47.0000000 6.38999987 6.65999985 0.00000000E+00 0.00000000E+00 5.53999996 5.69000006 9.60000038 3.20000005 80.3000031 4.59999990 2.40000010 11.0400000 5.30000019 9.85999966 7.59999990 0.00000000E+00 11.5400000 4.94000006 6.28000021 6.09999990 3.25999999 52.0449982 8.07499981 4.13500023 52.0449982 8.07499981 4.13500023 57.0000000 26.0000000 75.5899963 0.910000026 23.1499996 39.1699982 26.4300003 104.500000 93.0000000 0.00000000E+00 0.00000000E+00 0.00000000E+00 0.00000000E+00 17.5000000 0.00000000E+00 0.00000000E+00 0.00000000E+00 0.00000000E+00 0.00000000E+00 0.00000000E+00 0.00000000E+00 22.5799999 10.2399998 32.8199997 0.443993509 41.0999985 4.64918709 3.11706448 2.32630157 30.5800018 1.91999996 22.9200001 2.99000001 10.7200003 41.9399986 3.15000010 14.1300001 1.17999995 0.560000002 0.500000000 35.5600014 48.6399994 15.8100004 1742.79993 81.4400024 18.2059994 2.29021358 0.910000026 0.00000000E+00 0.00000000E+00 0.00000000E+00 0.00000000E+00 0.00000000E+00 0.00000000E+00 0.00000000E+00 0.00000000E+00 0.00000000E+00 0.00000000E+00 0.00000000E+00 0.00000000E+00
 216 704846 1 2 174 74.2099991 24.0000000 49.0000000 6.84999990 6.53000021 0.00000000E+00 0.00000000E+00 6.90000010 6.73000002 4.40000010 2.79999995 76.0000000 4.19999981 2.79999995 10.1199999 6.01999998 10.0600004 7.03999996 0.00000000E+00 10.6999998 5.42000008 5.92000008 6.15999985 3.25999999 52.7599983 6.95499992 3.78500009 52.7599983 6.95499992 3.78500009 44.0000000 25.0000000 75.5500031 1.32000005 22.7800007 30.1299992 29.9799995 101.000000 92.5000000 0.00000000E+00 0.00000000E+00 0.00000000E+00 0.00000000E+00 17.0000000 0.00000000E+00 0.00000000E+00 0.00000000E+00 0.00000000E+00 0.00000000E+00 0.00000000E+00 0.00000000E+00 20.8199997 11.4400005 32.2600021 0.434712350 41.9499969 4.61512041 3.03591394 2.43711615 26.7900009 1.84000003 22.9699993 4.07000017 9.10000038 43.7000008 3.96000004 12.2799997 0.910000026 0.689999998 0.479999989 33.9099998 52.4200020 13.6700001 1740.90002 80.6699982 15.8905001 2.37894440 1.32000005 0.00000000E+00 0.00000000E+00 0.00000000E+00 0.00000000E+00 0.00000000E+00 0.00000000E+00 0.00000000E+00 0.00000000E+00 0.00000000E+00 0.00000000E+00 0.00000000E+00 0.00000000E+00
 217 704894 1 2 172 93.5999985 24.0000000 46.0000000 6.84000015 6.36999989 0.00000000E+00 0.00000000E+00 5.76999998 5.76000023 5.19999981 4.09999990 81.4000015 5.90000010 3.59999990 12.9600000 7.23999977 12.7600002 10.0200005 0.00000000E+00 13.6800003 7.07999992 7.73999977 7.59999990 4.07999992 52.6900024 4.52999973 3.03999996 52.6900024 4.52999973 3.03999996 45.0000000 42.0000000 76.0699997 1.34000003 22.1900005 36.4300003 17.5100002 121.000000 115.500000 0.00000000E+00 0.00000000E+00 0.00000000E+00 0.00000000E+00 24.0000000 0.00000000E+00 0.00000000E+00 0.00000000E+00 0.00000000E+00 0.00000000E+00 0.00000000E+00 0.00000000E+00 26.6399994 14.3199997 40.9599991 0.437606841 52.6399994 4.79579067 3.28241372 2.66165709 27.4000015 1.49000001 21.9200001 2.29999995 11.6899996 42.7000008 2.70000005 14.6499996 1.02999997 0.860000014 0.670000017 35.0999985 48.5600014 16.3500004 1748.83997 82.2900009 18.5939999 2.34444451 1.34000003 0.00000000E+00 0.00000000E+00 0.00000000E+00 0.00000000E+00 0.00000000E+00 0.00000000E+00 0.00000000E+00 0.00000000E+00 0.00000000E+00 0.00000000E+00 0.00000000E+00 0.00000000E+00
 218 704882 1 2 173 75.1699982 38.0000000 59.0000000 6.26999998 6.19999981 0.00000000E+00 0.00000000E+00 5.71000004 5.75000000 6.50000000 2.40000010 80.3000031 5.00000000 2.09999990 13.0200005 6.61999989 11.2799997 8.97999954 0.00000000E+00 13.0200005 7.13999987 7.42000008 7.55999994 3.40000010 49.4400024 6.51000023 2.84999990 49.4400024 6.51000023 2.84999990 55.0000000 36.0000000 75.6399994 1.22000003 22.8700008 36.5900002 22.7299995 115.000000 107.000000 0.00000000E+00 0.00000000E+00 0.00000000E+00 0.00000000E+00 15.0000000 0.00000000E+00 0.00000000E+00 0.00000000E+00 0.00000000E+00 0.00000000E+00 0.00000000E+00 0.00000000E+00 26.0400009 13.7600002 39.8000031 0.529466569 35.3699951 4.74493217 3.25963378 2.62176585 39.8300018 1.63000000 20.6700001 2.59999990 9.76000023 44.1699982 3.07999992 15.4399996 1.13999999 0.759999990 0.750000000 32.0600014 50.6099968 17.3299999 1749.95996 86.4099960 19.7352505 2.69525886 1.22000003 0.00000000E+00 0.00000000E+00 0.00000000E+00 0.00000000E+00 0.00000000E+00 0.00000000E+00 0.00000000E+00 0.00000000E+00 0.00000000E+00 0.00000000E+00 0.00000000E+00 0.00000000E+00
 219 704859 1 2 174 86.8799973 30.0000000 32.0000000 6.80999994 6.76000023 0.00000000E+00 0.00000000E+00 6.71999979 6.50000000 4.09999990 4.30000019 74.0000000 4.40000010 2.40000010 10.5000000 5.73999977 10.3599997 7.55999994 0.00000000E+00 10.7399998 5.84000015 6.57999992 6.05999994 2.90000010 45.7900009 7.19000006 2.07500005 45.7900009 7.19000006 2.07500005 36.0000000 27.0000000 76.0100021 1.17999995 22.4699993 29.7900009 28.3400002 100.000000 91.5000000 0.00000000E+00 0.00000000E+00 0.00000000E+00 0.00000000E+00 17.5000000 0.00000000E+00 0.00000000E+00 0.00000000E+00 0.00000000E+00 0.00000000E+00 0.00000000E+00 0.00000000E+00 21.2399998 11.5799999 32.8199997 0.377762437 54.0599976 4.60517025 3.05588627 2.44927955 13.1200027 1.88000000 22.6900005 3.68000007 8.73999977 44.1399994 3.71000004 12.9799995 0.949999988 0.720000029 0.509999990 33.3100014 52.2500000 14.4399996 1742.19995 82.0800018 16.6962490 2.46412492 1.17999995 0.00000000E+00 0.00000000E+00 0.00000000E+00 0.00000000E+00 0.00000000E+00 0.00000000E+00 0.00000000E+00 0.00000000E+00 0.00000000E+00 0.00000000E+00 0.00000000E+00 0.00000000E+00
 220 704830 1 2 177 78.3399963 23.0000000 40.0000000 6.61999989 6.48999977 0.00000000E+00 0.00000000E+00 6.23999977 6.28000021 4.40000010 4.19999981 77.9000015 5.30000019 3.09999990 11.1199999 5.98000002 10.3999996 9.18000031 0.00000000E+00 11.0600004 6.46000004 6.80000019 6.21999979 3.68000007 51.2750015 6.87500000 3.48499990 51.2750015 6.87500000 3.48499990 44.0000000 40.0000000 76.1500015 0.750000000 22.6700001 33.2599983 29.1399994 107.000000 100.000000 0.00000000E+00 0.00000000E+00 0.00000000E+00 0.00000000E+00 19.0000000 0.00000000E+00 0.00000000E+00 0.00000000E+00 0.00000000E+00 0.00000000E+00 0.00000000E+00 0.00000000E+00 22.1800003 12.4400005 34.6200027 0.441919893 43.7199936 4.67282867 3.09919095 2.52091718 28.6600037 1.90999997 21.6100006 2.75999999 9.81000042 44.3600006 3.18000007 13.7600002 0.980000019 1.00000000 0.639999986 33.3300018 51.2999992 15.3800001 1747.08008 83.0400009 17.6424999 2.49144912 0.750000000 0.00000000E+00 0.00000000E+00 0.00000000E+00 0.00000000E+00 0.00000000E+00 0.00000000E+00 0.00000000E+00 0.00000000E+00 0.00000000E+00 0.00000000E+00 0.00000000E+00 0.00000000E+00
 221 704944 2 2 170 60.3800011 27.0000000 46.0000000 6.55000019 6.67000008 0.00000000E+00 0.00000000E+00 5.61000013 5.69999981 6.19999981 3.20000005 74.0000000 4.59999990 2.40000010 8.77999973 4.51999998 7.61999989 6.42000008 0.00000000E+00 9.06000042 5.38000011 5.11999989 4.44000006 1.74000001 56.4199982 3.88000011 2.86999989 56.4199982 3.88000011 2.86999989 40.0000000 25.0000000 75.6800003 1.63999999 22.1800003 24.8099995 12.1099997 80.5000000 72.5000000 0.00000000E+00 0.00000000E+00 0.00000000E+00 0.00000000E+00 13.0000000 0.00000000E+00 0.00000000E+00 0.00000000E+00 0.00000000E+00 0.00000000E+00 0.00000000E+00 0.00000000E+00 17.8400002 9.89999962 27.7399998 0.459423631 32.6399994 4.38825703 2.88144302 2.29253483 20.1199989 1.63999999 22.3099995 2.75000000 10.3999996 42.9799995 3.00999999 14.3699999 0.980000019 0.879999995 0.680000007 34.3499985 49.6199989 16.0300007 1746.43994 82.6599960 18.2504997 2.40640473 1.63999999 0.00000000E+00 0.00000000E+00 0.00000000E+00 0.00000000E+00 0.00000000E+00 0.00000000E+00 0.00000000E+00 0.00000000E+00 0.00000000E+00 0.00000000E+00 0.00000000E+00 0.00000000E+00
 224 705378 2 3 172 66.9100037 24.0000000 48.0000000 6.90999985 6.63000011 0.00000000E+00 0.00000000E+00 6.26000023 6.23999977 5.19999981 2.40000010 74.5000000 5.09999990 3.09999990 10.2799997 4.86000013 8.57999992 7.05999994 0.00000000E+00 9.85999966 5.21999979 6.17999983 5.32000017 1.98000002 41.4000015 4.12500000 0.569999993 41.4000015 4.12500000 0.569999993 56.0000000 29.0000000 76.2500000 0.800000012 23.1599998 40.8499985 26.7199993 0.00000000E+00 84.0000000 0.00000000E+00 0.00000000E+00 0.00000000E+00 0.00000000E+00 0.00000000E+00 0.00000000E+00 0.00000000E+00 0.00000000E+00 0.00000000E+00 0.00000000E+00 0.00000000E+00 0.00000000E+00 20.1399994 10.0799999 30.2199993 0.451651424 36.6900024 0.00000000E+00 3.00270796 2.31055331 0.00000000E+00 1.51999998 22.9699993 2.63000011 11.0699997 42.4000015 2.91000009 13.9799995 1.09000003 0.889999986 0.550000012 35.5599976 48.8300018 15.6199999 1745.78003 81.1600037 17.9307499 2.28233981 0.800000012 0.00000000E+00 0.00000000E+00 0.00000000E+00 0.00000000E+00 0.00000000E+00 0.00000000E+00 0.00000000E+00 0.00000000E+00 0.00000000E+00 0.00000000E+00 0.00000000E+00 0.00000000E+00
 225 705409 2 3 171 87.1699982 40.0000000 42.0000000 6.13999987 6.32000017 0.00000000E+00 0.00000000E+00 6.07000017 5.86999989 5.80000019 2.40000010 80.0000000 6.00000000 3.40000010 12.3199997 5.42000008 11.5200005 11.0200005 0.00000000E+00 11.7200003 6.07999992 8.80000019 5.15999985 4.19999981 46.9550018 6.19499969 3.06999993 46.9550018 6.19499969 3.06999993 44.0000000 52.0000000 74.8700027 2.40000010 22.5499992 30.0300007 25.6000004 114.000000 108.500000 0.00000000E+00 0.00000000E+00 0.00000000E+00 0.00000000E+00 29.5000000 0.00000000E+00 0.00000000E+00 0.00000000E+00 0.00000000E+00 0.00000000E+00 0.00000000E+00 0.00000000E+00 24.0400009 11.5000000 35.5400009 0.407709092 51.6299973 4.73619843 3.17971921 2.44234705 26.8300018 1.53999996 22.9599991 2.16000009 12.1300001 44.4300003 2.65000010 11.6099997 0.949999988 1.01999998 0.560000002 36.6299973 50.2600021 13.1199999 1746.93994 77.4499969 15.3264999 2.11438727 2.40000010 0.00000000E+00 0.00000000E+00 0.00000000E+00 0.00000000E+00 0.00000000E+00 0.00000000E+00 0.00000000E+00 0.00000000E+00 0.00000000E+00 0.00000000E+00 0.00000000E+00 0.00000000E+00
 226 705385 2 3 172 84.9599991 40.0000000 48.0000000 5.92000008 6.36000013 0.00000000E+00 0.00000000E+00 6.13000011 6.25000000 4.09999990 3.09999990 80.0000000 4.90000010 4.00000000 11.8000002 5.71999979 11.6800003 9.38000011 0.00000000E+00 12.1400003 6.11999989 8.72000027 5.38000011 3.48000002 44.1699982 2.94999981 0.654999971 44.1699982 2.94999981 0.654999971 44.0000000 42.0000000 76.0000000 1.52999997 22.2199993 28.8999996 25.7600002 113.000000 109.000000 0.00000000E+00 0.00000000E+00 0.00000000E+00 0.00000000E+00 27.5000000 0.00000000E+00 0.00000000E+00 0.00000000E+00 0.00000000E+00 0.00000000E+00 0.00000000E+00 0.00000000E+00 23.9400005 11.8400002 35.7799988 0.421139359 49.1800003 4.72738791 3.17555070 2.47148371 28.0400009 1.48000002 24.5799999 2.13000011 13.3400002 40.9500008 2.57999992 12.6000004 0.800000012 0.980000019 0.540000021 39.4000015 46.6399994 13.9400005 1743.33997 75.3199997 15.9060001 1.91167521 1.52999997 0.00000000E+00 0.00000000E+00 0.00000000E+00 0.00000000E+00 0.00000000E+00 0.00000000E+00 0.00000000E+00 0.00000000E+00 0.00000000E+00 0.00000000E+00 0.00000000E+00 0.00000000E+00
 227 705420 2 3 171 81.8899994 26.0000000 51.0000000 5.90000010 6.28000021 0.00000000E+00 0.00000000E+00 5.75000000 5.80000019 4.59999990 2.50000000 83.0000000 4.90000010 3.00000000 11.8999996 5.40000010 11.0400000 9.02000046 0.00000000E+00 11.6400003 6.03999996 8.43999958 6.50000000 2.22000003 51.0349998 5.44000006 3.04500008 51.0349998 5.44000006 3.04500008 56.0000000 31.0000000 75.8099976 1.10000002 23.0900002 40.2400017 20.4799995 108.000000 103.000000 0.00000000E+00 0.00000000E+00 0.00000000E+00 0.00000000E+00 20.0000000 0.00000000E+00 0.00000000E+00 0.00000000E+00 0.00000000E+00 0.00000000E+00 0.00000000E+00 0.00000000E+00 23.5400009 11.4400005 34.9800034 0.427158415 46.9099960 4.68213129 3.15870118 2.43711615 26.1100006 1.28999996 21.5200005 1.71000004 12.7600002 45.3699989 2.58999991 12.3299999 0.769999981 0.990000010 0.660000026 35.5699997 50.6599998 13.7600002 1751.50000 78.9499969 15.7965002 2.21956706 1.10000002 0.00000000E+00 0.00000000E+00 0.00000000E+00 0.00000000E+00 0.00000000E+00 0.00000000E+00 0.00000000E+00 0.00000000E+00 0.00000000E+00 0.00000000E+00 0.00000000E+00 0.00000000E+00
 228 705379 2 3 172 65.7600021 28.0000000 41.0000000 6.76999998 6.57000017 0.00000000E+00 0.00000000E+00 5.84999990 5.69999981 3.20000005 2.50000000 74.0000000 6.00000000 3.70000005 9.46000004 4.78000021 8.35999966 7.36000013 0.00000000E+00 9.23999977 5.32000017 6.59999990 4.84000015 2.09999990 47.9749985 5.76999998 2.44999981 47.9749985 5.76999998 2.44999981 40.0000000 34.0000000 75.6600037 1.82000005 22.0900002 29.2099991 28.9400005 85.5000000 81.5000000 0.00000000E+00 0.00000000E+00 0.00000000E+00 0.00000000E+00 19.0000000 0.00000000E+00 0.00000000E+00 0.00000000E+00 0.00000000E+00 0.00000000E+00 0.00000000E+00 0.00000000E+00 18.7000008 10.1000004 28.8000011 0.437956214 36.9599991 4.44851637 2.92852354 2.31253552 19.7399979 1.23000002 17.9400005 2.83999991 9.09000015 48.7200012 4.48999977 12.8299999 0.939999998 1.08000004 0.850000024 28.2600002 57.1300011 14.6199999 1757.56006 87.3099976 16.9882507 3.08952570 1.82000005 0.00000000E+00 0.00000000E+00 0.00000000E+00 0.00000000E+00 0.00000000E+00 0.00000000E+00 0.00000000E+00 0.00000000E+00 0.00000000E+00 0.00000000E+00 0.00000000E+00 0.00000000E+00
 234 705259 2 3 175 66.5299988 20.0000000 45.0000000 6.26999998 6.34999990 0.00000000E+00 0.00000000E+00 5.92000008 6.36999989 4.19999981 3.40000010 75.5000000 4.50000000 2.79999995 10.0000000 5.19999981 7.98000002 6.50000000 0.00000000E+00 9.96000004 5.23999977 6.30000019 4.98000002 1.48000002 45.7050018 4.86499977 2.05999994 45.7050018 4.86499977 2.05999994 45.0000000 24.0000000 76.1900024 1.26999998 22.2000008 0.00000000E+00 28.2999992 85.5000000 81.5000000 0.00000000E+00 0.00000000E+00 0.00000000E+00 0.00000000E+00 16.5000000 0.00000000E+00 0.00000000E+00 0.00000000E+00 0.00000000E+00 0.00000000E+00 0.00000000E+00 0.00000000E+00 19.9599991 10.4399996 30.3999977 0.456936687 36.1300011 4.44851637 2.99373031 2.34564447 18.9700012 1.27999997 20.9799995 1.91999996 11.4399996 45.2700005 2.82999992 13.8400002 0.879999995 0.910000026 0.660000026 33.7000008 50.9300003 15.3800001 1752.40002 82.5699997 17.5332508 2.45014834 1.26999998 0.00000000E+00 0.00000000E+00 0.00000000E+00 0.00000000E+00 0.00000000E+00 0.00000000E+00 0.00000000E+00 0.00000000E+00 0.00000000E+00 0.00000000E+00 0.00000000E+00 0.00000000E+00
 237 705439 2 3 171 85.6299973 34.0000000 49.0000000 6.57999992 6.75000000 0.00000000E+00 0.00000000E+00 6.13000011 6.11999989 3.09999990 2.70000005 80.5000000 5.50000000 3.50000000 12.6199999 5.42000008 11.7600002 9.73999977 0.00000000E+00 12.6599998 6.26000023 9.18000031 5.71999979 3.42000008 44.3600006 7.06500006 2.31500006 44.3600006 7.06500006 2.31500006 52.0000000 43.0000000 75.0500031 2.05999994 22.5799999 36.2000008 31.2399998 113.500000 108.000000 0.00000000E+00 0.00000000E+00 0.00000000E+00 0.00000000E+00 24.5000000 0.00000000E+00 0.00000000E+00 0.00000000E+00 0.00000000E+00 0.00000000E+00 0.00000000E+00 0.00000000E+00 25.2799988 11.6800003 36.9599991 0.431624442 48.6699982 4.73180294 3.23001361 2.45787811 27.8700027 1.42999995 23.6700001 2.04999995 13.5500002 42.7400017 2.46000004 12.0900002 0.779999971 0.769999981 0.449999988 38.6500015 48.0200005 13.3199997 1745.09998 75.4400024 15.3004999 1.95187581 2.05999994 0.00000000E+00 0.00000000E+00 0.00000000E+00 0.00000000E+00 0.00000000E+00 0.00000000E+00 0.00000000E+00 0.00000000E+00 0.00000000E+00 0.00000000E+00 0.00000000E+00 0.00000000E+00
 238 705430 2 3 171 75.1699982 27.0000000 53.0000000 6.28000021 6.48000002 0.00000000E+00 0.00000000E+00 5.88000011 5.90000010 4.30000019 2.70000005 77.5000000 5.00000000 3.29999995 11.1000004 5.44000006 9.68000031 7.86000013 0.00000000E+00 10.6199999 5.69999981 7.44000006 5.92000008 2.27999997 47.9449997 4.07499981 1.25500000 47.9449997 4.07499981 1.25500000 52.0000000 32.0000000 75.8899994 1.50999999 22.3199997 39.5900002 18.3799992 96.5000000 94.0000000 0.00000000E+00 0.00000000E+00 0.00000000E+00 0.00000000E+00 19.0000000 0.00000000E+00 0.00000000E+00 0.00000000E+00 0.00000000E+00 0.00000000E+00 0.00000000E+00 0.00000000E+00 21.7200012 11.1399994 32.8600006 0.437142491 42.3099976 4.56954288 3.07823348 2.41054225 21.3300018 1.75000000 25.2199993 2.38000011 12.7799997 39.0499992 3.39000010 13.2900000 0.850000024 0.750000000 0.529999971 39.7500000 45.5699997 14.6700001 1740.17993 75.7600021 16.6592503 1.90591192 1.50999999 0.00000000E+00 0.00000000E+00 0.00000000E+00 0.00000000E+00 0.00000000E+00 0.00000000E+00 0.00000000E+00 0.00000000E+00 0.00000000E+00 0.00000000E+00 0.00000000E+00 0.00000000E+00
 240 705375 2 3 172 81.8899994 27.0000000 53.0000000 6.38000011 6.36999989 0.00000000E+00 0.00000000E+00 5.94999981 5.88999987 3.40000010 2.20000005 81.5000000 4.90000010 3.70000005 12.1800003 5.84000015 10.2399998 9.19999981 0.00000000E+00 12.0200005 5.84000015 7.78000021 5.86000013 2.70000005 41.5699997 6.13000011 1.72000003 41.5699997 6.13000011 1.72000003 50.0000000 35.0000000 75.3700027 1.54999995 22.7199993 34.2400017 30.2299995 107.000000 103.500000 0.00000000E+00 0.00000000E+00 0.00000000E+00 0.00000000E+00 21.0000000 0.00000000E+00 0.00000000E+00 0.00000000E+00 0.00000000E+00 0.00000000E+00 0.00000000E+00 0.00000000E+00 24.2000008 11.6800003 35.8800011 0.438148767 46.0099983 4.67282867 3.18635273 2.45787811 25.1100006 1.47000003 23.8199997 2.04999995 12.8400002 41.7900009 3.36999989 12.3400002 0.790000021 0.829999983 0.689999998 38.1300011 48.0400009 13.8199997 1745.23999 76.4700012 15.8109999 2.00550747 1.54999995 0.00000000E+00 0.00000000E+00 0.00000000E+00 0.00000000E+00 0.00000000E+00 0.00000000E+00 0.00000000E+00 0.00000000E+00 0.00000000E+00 0.00000000E+00 0.00000000E+00 0.00000000E+00
 243 705427 2 3 171 82.5599976 26.0000000 56.0000000 6.42000008 6.01999998 0.00000000E+00 0.00000000E+00 5.71999979 5.82999992 6.69999981 2.79999995 81.0000000 4.19999981 2.90000010 12.0799999 5.69999981 10.8800001 8.52000046 0.00000000E+00 11.8800001 6.57999992 7.57999992 6.38000011 2.22000003 49.9099998 5.80500031 2.64499998 49.9099998 5.80500031 2.64499998 54.0000000 34.0000000 75.7500000 1.19000006 22.9300003 40.9099998 24.6299992 105.000000 101.000000 0.00000000E+00 0.00000000E+00 0.00000000E+00 0.00000000E+00 20.0000000 0.00000000E+00 0.00000000E+00 0.00000000E+00 0.00000000E+00 0.00000000E+00 0.00000000E+00 0.00000000E+00 23.9599991 12.2799997 36.2399979 0.438953489 46.3199997 4.65396023 3.17638564 2.50797200 22.4400024 1.33000004 21.1700001 2.26999998 10.7900000 43.9599991 3.54999995 14.7299995 0.959999979 0.680000007 0.569999993 33.2900009 50.4599991 16.2600002 1750.47998 83.9399948 18.4814987 2.52147794 1.19000006 0.00000000E+00 0.00000000E+00 0.00000000E+00 0.00000000E+00 0.00000000E+00 0.00000000E+00 0.00000000E+00 0.00000000E+00 0.00000000E+00 0.00000000E+00 0.00000000E+00 0.00000000E+00
 244 705257 2 3 175 83.7099991 30.0000000 53.0000000 6.21999979 6.34000015 0.00000000E+00 0.00000000E+00 5.73999977 5.73999977 7.00000000 2.40000010 80.0000000 3.79999995 3.59999990 12.6400003 6.00000000 10.0799999 9.18000031 0.00000000E+00 12.0799999 6.17999983 8.11999989 6.32000017 2.55999994 52.0250015 4.24499989 2.67500019 52.0250015 4.24499989 2.67500019 47.0000000 44.0000000 75.7699966 1.49000001 22.7900009 35.3600006 15.2600002 105.000000 101.000000 0.00000000E+00 0.00000000E+00 0.00000000E+00 0.00000000E+00 16.0000000 0.00000000E+00 0.00000000E+00 0.00000000E+00 0.00000000E+00 0.00000000E+00 0.00000000E+00 0.00000000E+00 24.7200012 12.1800003 36.9000015 0.440807581 46.8099976 4.65396023 3.20761275 2.49979520 21.2900009 1.36000001 21.4500008 1.85000002 11.7299995 45.0900002 3.09999990 12.6700001 0.860000014 1.20000005 0.699999988 34.5400009 51.2400017 14.2300005 1751.94006 80.5599976 16.3710003 2.33236837 1.49000001 0.00000000E+00 0.00000000E+00 0.00000000E+00 0.00000000E+00 0.00000000E+00 0.00000000E+00 0.00000000E+00 0.00000000E+00 0.00000000E+00 0.00000000E+00 0.00000000E+00 0.00000000E+00
 246 705410 2 3 171 79.8700027 28.0000000 46.0000000 6.63000011 6.75000000 0.00000000E+00 0.00000000E+00 5.94999981 6.00000000 4.90000010 2.29999995 78.5000000 5.30000019 3.20000005 11.6999998 5.67999983 10.3199997 9.30000019 0.00000000E+00 11.1000004 6.01999998 8.26000023 5.55999994 2.22000003 49.0550003 4.55999994 2.58500004 49.0550003 4.55999994 2.58500004 52.0000000 36.0000000 75.1900024 2.32999992 22.1299992 36.3499985 14.0400000 104.000000 99.0000000 0.00000000E+00 0.00000000E+00 0.00000000E+00 0.00000000E+00 21.0000000 0.00000000E+00 0.00000000E+00 0.00000000E+00 0.00000000E+00 0.00000000E+00 0.00000000E+00 0.00000000E+00 22.7999992 11.6999998 34.5000000 0.431951910 45.3700027 4.64439106 3.12676048 2.45958877 24.1299973 1.58000004 22.4799995 2.14000010 12.0100002 42.6100006 3.16000009 13.7600002 0.889999986 0.779999971 0.589999974 36.0699997 48.6900024 15.2399998 1747.18005 80.0599976 17.3472500 2.21957302 2.32999992 0.00000000E+00 0.00000000E+00 0.00000000E+00 0.00000000E+00 0.00000000E+00 0.00000000E+00 0.00000000E+00 0.00000000E+00 0.00000000E+00 0.00000000E+00 0.00000000E+00 0.00000000E+00
 250 705416 2 3 171 75.7399979 29.0000000 42.0000000 6.28000021 6.50000000 0.00000000E+00 0.00000000E+00 6.01999998 6.28000021 6.00000000 2.79999995 78.5000000 4.80000019 2.59999990 10.7600002 5.59999990 10.0400000 8.47999954 0.00000000E+00 10.5000000 5.78000021 7.55999994 5.53999996 2.18000007 49.8000031 3.45499992 1.37500000 49.8000031 3.45499992 1.37500000 41.0000000 29.0000000 74.9899979 2.24000001 22.5100002 30.7000008 17.8799992 100.000000 94.5000000 0.00000000E+00 0.00000000E+00 0.00000000E+00 0.00000000E+00 21.5000000 0.00000000E+00 0.00000000E+00 0.00000000E+00 0.00000000E+00 0.00000000E+00 0.00000000E+00 0.00000000E+00 21.2600002 11.3800001 32.6399994 0.430947989 43.0999985 4.60517025 3.05682731 2.43185735 24.2600021 1.44000006 21.6200008 2.01999998 12.5400000 43.1500015 2.75000000 14.0699997 1.02999997 0.819999993 0.560000002 35.6000023 48.7400017 15.6599998 1749.72009 81.0900040 17.9084988 2.27780890 2.24000001 0.00000000E+00 0.00000000E+00 0.00000000E+00 0.00000000E+00 0.00000000E+00 0.00000000E+00 0.00000000E+00 0.00000000E+00 0.00000000E+00 0.00000000E+00 0.00000000E+00 0.00000000E+00
 254 705258 2 3 175 79.9700012 26.0000000 46.0000000 6.17000008 6.13999987 0.00000000E+00 0.00000000E+00 5.82999992 6.00000000 6.19999981 2.29999995 78.5000000 5.00000000 2.90000010 12.1999998 6.00000000 10.1199999 8.14000034 0.00000000E+00 11.4200001 6.55999994 8.10000038 5.90000010 2.42000008 45.1500015 3.11000013 0.735000014 45.1500015 3.11000013 0.735000014 45.0000000 39.0000000 75.9199982 0.920000017 23.1000004 29.2000008 17.9699993 103.000000 98.5000000 0.00000000E+00 0.00000000E+00 0.00000000E+00 0.00000000E+00 19.0000000 0.00000000E+00 0.00000000E+00 0.00000000E+00 0.00000000E+00 0.00000000E+00 0.00000000E+00 0.00000000E+00 23.6199989 12.5599995 36.1800003 0.452419668 43.7900009 4.63472891 3.16209388 2.53051710 23.0299988 1.48000002 22.9699993 2.01999998 12.3699999 43.4900017 2.71000004 12.3800001 1.00000000 0.990000010 0.600000024 36.8199997 49.2100029 13.9800005 1747.45996 78.1699982 16.2102509 2.12303114 0.920000017 0.00000000E+00 0.00000000E+00 0.00000000E+00 0.00000000E+00 0.00000000E+00 0.00000000E+00 0.00000000E+00 0.00000000E+00 0.00000000E+00 0.00000000E+00 0.00000000E+00 0.00000000E+00
 255 705254 2 3 175 67.5800018 22.0000000 59.0000000 6.30000019 6.15000010 0.00000000E+00 0.00000000E+00 5.90999985 6.28999996 4.69999981 2.70000005 76.5000000 4.59999990 2.00000000 10.3800001 4.71999979 8.46000004 6.61999989 0.00000000E+00 10.1000004 5.76000023 6.13999987 5.21999979 1.51999998 46.8300018 5.26999998 1.89499998 46.8300018 5.26999998 1.89499998 46.0000000 25.0000000 75.5699997 1.50000000 22.8600006 33.0299988 25.2600002 89.5000000 85.5000000 0.00000000E+00 0.00000000E+00 0.00000000E+00 0.00000000E+00 15.0000000 0.00000000E+00 0.00000000E+00 0.00000000E+00 0.00000000E+00 0.00000000E+00 0.00000000E+00 0.00000000E+00 20.4799995 10.4799995 30.9599991 0.458123684 36.6200027 4.49423885 3.01944876 2.34946871 21.9199982 1.58000004 22.6000004 2.44000006 10.9499998 43.1399994 2.88000011 14.1199999 0.980000019 0.740000010 0.560000002 35.1300011 49.2000008 15.6599998 1746.02002 81.5000000 17.8700008 2.31995440 1.50000000 0.00000000E+00 0.00000000E+00 0.00000000E+00 0.00000000E+00 0.00000000E+00 0.00000000E+00 0.00000000E+00 0.00000000E+00 0.00000000E+00 0.00000000E+00 0.00000000E+00 0.00000000E+00
 256 705384 2 3 172 81.3099976 25.0000000 49.0000000 6.57999992 6.42000008 0.00000000E+00 0.00000000E+00 5.80999994 6.09999990 4.50000000 3.00000000 84.0000000 5.19999981 2.90000010 12.1199999 6.01999998 10.8999996 8.23999977 0.00000000E+00 11.2399998 6.05999994 7.92000008 6.09999990 2.33999991 45.8850021 5.06999969 1.82000005 45.8850021 5.06999969 1.82000005 59.0000000 29.0000000 75.7300034 0.930000007 23.5200005 47.9900017 33.0900002 108.000000 103.500000 0.00000000E+00 0.00000000E+00 0.00000000E+00 0.00000000E+00 19.5000000 0.00000000E+00 0.00000000E+00 0.00000000E+00 0.00000000E+00 0.00000000E+00 0.00000000E+00 0.00000000E+00 23.3600006 12.0799999 35.4400024 0.435862780 45.8699951 4.68213129 3.15102530 2.49155116 26.6900024 1.50000000 24.3700008 2.53999996 11.4799995 42.1100006 2.82999992 12.9600000 0.839999974 0.850000024 0.519999981 37.3499985 48.3300018 14.3199997 1742.92004 77.8099976 16.3682499 2.08326650 0.930000007 0.00000000E+00 0.00000000E+00 0.00000000E+00 0.00000000E+00 0.00000000E+00 0.00000000E+00 0.00000000E+00 0.00000000E+00 0.00000000E+00 0.00000000E+00 0.00000000E+00 0.00000000E+00
 258 705386 2 3 172 65.8600006 19.0000000 47.0000000 6.09999990 6.19999981 0.00000000E+00 0.00000000E+00 5.61999989 7.75000000 6.69999981 2.79999995 73.0000000 4.09999990 2.40000010 9.80000019 5.05999994 8.15999985 6.63999987 0.00000000E+00 9.73999977 5.26000023 6.01999998 5.44000006 1.27999997 45.6300011 7.05500031 2.78499985 45.6300011 7.05500031 2.78499985 46.0000000 17.0000000 75.7200012 0.959999979 22.9500008 39.9099998 36.2799988 86.0000000 81.5000000 0.00000000E+00 0.00000000E+00 0.00000000E+00 0.00000000E+00 16.0000000 0.00000000E+00 0.00000000E+00 0.00000000E+00 0.00000000E+00 0.00000000E+00 0.00000000E+00 0.00000000E+00 19.5400009 10.3199997 29.8600006 0.453385979 36.0000000 4.45434713 2.97246361 2.33408380 20.1399994 1.38999999 21.9599991 1.84000003 12.4899998 42.7599983 2.66000009 14.3900003 0.930000007 0.870000005 0.699999988 35.8400002 48.1299973 16.0200005 1749.79993 81.0999985 18.1532497 2.26283479 0.959999979 0.00000000E+00 0.00000000E+00 0.00000000E+00 0.00000000E+00 0.00000000E+00 0.00000000E+00 0.00000000E+00 0.00000000E+00 0.00000000E+00 0.00000000E+00 0.00000000E+00 0.00000000E+00
 259 705255 2 3 175 81.1200027 29.0000000 53.0000000 6.63000011 6.36000013 0.00000000E+00 0.00000000E+00 5.65000010 5.78999996 4.50000000 2.50000000 80.0000000 5.90000010 3.40000010 11.5400000 5.61999989 10.6999998 9.10000038 0.00000000E+00 11.0600004 6.26000023 8.60000038 5.34000015 2.61999989 50.7000008 6.76499987 4.36000013 50.7000008 6.76499987 4.36000013 49.0000000 40.0000000 75.4300003 1.36000001 23.1000004 37.7999992 33.7400017 109.500000 100.500000 0.00000000E+00 0.00000000E+00 0.00000000E+00 0.00000000E+00 20.0000000 0.00000000E+00 0.00000000E+00 0.00000000E+00 0.00000000E+00 0.00000000E+00 0.00000000E+00 0.00000000E+00 22.6000004 11.8800001 34.4799995 0.425049275 46.6400032 4.69592476 3.11794996 2.47485638 28.3799973 1.55999994 24.0900002 2.52999997 11.4300003 43.4399986 2.99000001 11.8199997 0.759999990 0.850000024 0.529999971 37.0800018 49.8099976 13.1099997 1743.28003 76.7900009 15.1152496 2.07092762 1.36000001 0.00000000E+00 0.00000000E+00 0.00000000E+00 0.00000000E+00 0.00000000E+00 0.00000000E+00 0.00000000E+00 0.00000000E+00 0.00000000E+00 0.00000000E+00 0.00000000E+00 0.00000000E+00
 261 705438 2 3 171 63.1699982 22.0000000 49.0000000 6.42000008 6.46000004 0.00000000E+00 0.00000000E+00 5.67999983 5.84999990 3.59999990 3.70000005 73.5000000 4.59999990 1.89999998 9.47999954 4.40000010 8.14000034 6.61999989 0.00000000E+00 9.15999985 5.13999987 6.09999990 4.90000010 1.51999998 44.7150002 7.17500019 2.55999994 44.7150002 7.17500019 2.55999994 54.0000000 25.0000000 75.2699966 1.25000000 23.3400002 38.8499985 31.0300007 82.5000000 78.5000000 0.00000000E+00 0.00000000E+00 0.00000000E+00 0.00000000E+00 18.0000000 0.00000000E+00 0.00000000E+00 0.00000000E+00 0.00000000E+00 0.00000000E+00 0.00000000E+00 0.00000000E+00 18.6399994 9.53999996 28.1800003 0.446097851 34.9899979 4.41279840 2.92530966 2.25549340 19.3300018 1.39999998 22.4300003 2.06999993 12.0299997 44.1599998 2.77999997 12.8500004 0.839999974 0.819999993 0.620000005 35.8600006 49.8299980 14.3100004 1748.28003 79.2900009 16.3957500 2.21109867 1.25000000 0.00000000E+00 0.00000000E+00 0.00000000E+00 0.00000000E+00 0.00000000E+00 0.00000000E+00 0.00000000E+00 0.00000000E+00 0.00000000E+00 0.00000000E+00 0.00000000E+00 0.00000000E+00
 263 705377 2 3 172 81.0199966 30.0000000 50.0000000 6.82999992 6.71000004 0.00000000E+00 0.00000000E+00 5.86000013 5.94000006 4.09999990 2.29999995 78.0000000 5.69999981 3.00000000 11.4200001 5.48000002 10.6599998 9.22000027 0.00000000E+00 11.2799997 6.05999994 8.27999973 5.76000023 2.57999992 45.5900002 6.82499981 2.76499987 45.5900002 6.82499981 2.76499987 67.0000000 39.0000000 75.4100037 1.38999999 22.8600006 43.1300011 34.2200012 106.000000 101.000000 0.00000000E+00 0.00000000E+00 0.00000000E+00 0.00000000E+00 21.0000000 0.00000000E+00 0.00000000E+00 0.00000000E+00 0.00000000E+00 0.00000000E+00 0.00000000E+00 0.00000000E+00 22.7000008 11.5400000 34.2400017 0.422611743 46.7799950 4.66343927 3.12236500 2.44581914 24.9800034 1.66999996 24.1299992 2.71000004 10.8599997 42.4799995 3.08999991 12.6400003 0.910000026 0.910000026 0.589999974 36.6599998 49.1899986 14.1400003 1742.45996 78.3799973 16.2797508 2.13802528 1.38999999 0.00000000E+00 0.00000000E+00 0.00000000E+00 0.00000000E+00 0.00000000E+00 0.00000000E+00 0.00000000E+00 0.00000000E+00 0.00000000E+00 0.00000000E+00 0.00000000E+00 0.00000000E+00
 264 705417 2 3 171 64.6999969 25.0000000 42.0000000 6.26000023 6.75000000 0.00000000E+00 0.00000000E+00 5.71999979 6.07000017 3.90000010 2.40000010 74.5000000 4.50000000 2.20000005 9.81999969 4.65999985 8.00000000 6.51999998 0.00000000E+00 9.42000008 4.92000008 6.42000008 5.05999994 1.72000003 46.0299988 5.57499981 2.38000011 46.0299988 5.57499981 2.38000011 43.0000000 33.0000000 75.6100006 1.40999997 22.7000008 30.7199993 31.5100002 86.5000000 82.0000000 0.00000000E+00 0.00000000E+00 0.00000000E+00 0.00000000E+00 19.0000000 0.00000000E+00 0.00000000E+00 0.00000000E+00 0.00000000E+00 0.00000000E+00 0.00000000E+00 0.00000000E+00 19.2399998 9.57999992 28.8199997 0.445440501 35.8799973 4.46014452 2.95699143 2.25967765 21.8000031 1.42999995 22.9799995 2.26999998 11.7299995 43.0800018 2.77999997 13.4899998 0.879999995 0.800000012 0.560000002 36.1399994 48.9300003 14.9299994 1746.50000 79.6699982 17.0332489 2.20448256 1.40999997 0.00000000E+00 0.00000000E+00 0.00000000E+00 0.00000000E+00 0.00000000E+00 0.00000000E+00 0.00000000E+00 0.00000000E+00 0.00000000E+00 0.00000000E+00 0.00000000E+00 0.00000000E+00
 265 705426 2 3 171 79.8700027 25.0000000 56.0000000 6.69999981 6.42999983 0.00000000E+00 0.00000000E+00 5.65000010 5.71999979 5.00000000 3.59999990 79.5000000 4.00000000 2.79999995 12.0600004 5.78000021 10.0400000 8.61999989 0.00000000E+00 12.1000004 6.05999994 7.71999979 6.17999983 2.18000007 47.0999985 6.40500021 2.81999993 47.0999985 6.40500021 2.81999993 47.0000000 24.0000000 75.8399963 0.709999979 23.3999996 0.00000000E+00 28.7800007 108.500000 100.500000 0.00000000E+00 0.00000000E+00 0.00000000E+00 0.00000000E+00 20.0000000 0.00000000E+00 0.00000000E+00 0.00000000E+00 0.00000000E+00 0.00000000E+00 0.00000000E+00 0.00000000E+00 24.1599998 11.8400002 36.0000000 0.450732410 43.8700027 4.68674994 3.18469834 2.47148371 28.6299973 1.36000001 21.7399998 1.89999998 11.8100004 44.5800018 2.76999998 13.3299999 0.860000014 0.980000019 0.670000017 34.9099998 50.2300034 14.8599997 1750.58008 80.8100052 16.9757500 2.31480956 0.709999979 0.00000000E+00 0.00000000E+00 0.00000000E+00 0.00000000E+00 0.00000000E+00 0.00000000E+00 0.00000000E+00 0.00000000E+00 0.00000000E+00 0.00000000E+00 0.00000000E+00 0.00000000E+00
 267 705418 2 3 171 86.5899963 31.0000000 49.0000000 6.11000013 6.00000000 0.00000000E+00 0.00000000E+00 5.84000015 5.86999989 5.40000010 3.09999990 79.0000000 5.50000000 3.70000005 12.9799995 5.65999985 11.1400003 9.76000023 0.00000000E+00 12.5600004 6.71999979 8.76000023 6.32000017 2.88000011 49.0250015 3.72000003 1.76500010 49.0250015 3.72000003 1.76500010 48.0000000 39.0000000 76.0000000 1.11000001 22.4599991 42.2099991 0.00000000E+00 115.500000 110.000000 0.00000000E+00 0.00000000E+00 0.00000000E+00 0.00000000E+00 24.5000000 0.00000000E+00 0.00000000E+00 0.00000000E+00 0.00000000E+00 0.00000000E+00 0.00000000E+00 0.00000000E+00 25.5400009 12.3799992 37.9199982 0.437925845 48.6699982 4.74927044 3.24024582 2.51608229 28.9100037 1.52999997 24.0699997 2.35999990 11.7299995 43.2599983 2.88000011 11.9200001 0.779999971 0.920000017 0.560000002 37.3299980 49.4199982 13.2600002 1744.15991 76.7200012 15.2755003 2.05518341 1.11000001 0.00000000E+00 0.00000000E+00 0.00000000E+00 0.00000000E+00 0.00000000E+00 0.00000000E+00 0.00000000E+00 0.00000000E+00 0.00000000E+00 0.00000000E+00 0.00000000E+00 0.00000000E+00
 269 705425 2 3 171 76.9899979 26.0000000 52.0000000 5.98000002 6.19999981 0.00000000E+00 0.00000000E+00 5.59000015 5.55000019 8.50000000 2.00000000 79.0000000 5.50000000 3.00000000 11.0200005 5.30000019 10.1599998 8.76000023 0.00000000E+00 11.0200005 5.36000013 7.61999989 6.23999977 2.14000010 52.9899979 3.78999996 3.27999997 52.9899979 3.78999996 3.27999997 52.0000000 34.0000000 75.2500000 0.980000019 23.7999992 36.5600014 15.6899996 101.000000 97.5000000 0.00000000E+00 0.00000000E+00 0.00000000E+00 0.00000000E+00 19.0000000 0.00000000E+00 0.00000000E+00 0.00000000E+00 0.00000000E+00 0.00000000E+00 0.00000000E+00 0.00000000E+00 22.0400009 10.6599998 32.7000008 0.424730510 44.2899971 4.61512041 3.09285903 2.36649847 24.0100021 1.45000005 22.5599995 2.15000010 11.6000004 42.9900017 2.78999996 14.1099997 0.879999995 0.829999983 0.670000017 35.6100006 48.7600021 15.6599998 1748.32007 80.9599991 17.7589989 2.27351880 0.980000019 0.00000000E+00 0.00000000E+00 0.00000000E+00 0.00000000E+00 0.00000000E+00 0.00000000E+00 0.00000000E+00 0.00000000E+00 0.00000000E+00 0.00000000E+00 0.00000000E+00 0.00000000E+00
 270 705429 2 3 171 81.7900009 23.0000000 50.0000000 6.03000021 5.84000015 0.00000000E+00 0.00000000E+00 5.63999987 5.67000008 5.50000000 2.40000010 76.5000000 4.50000000 3.09999990 12.5600004 6.34000015 10.1000004 7.92000008 0.00000000E+00 12.3000002 6.28000021 7.61999989 6.53999996 2.01999998 44.0950012 5.88999987 1.65499997 44.0950012 5.88999987 1.65499997 53.0000000 27.0000000 75.7500000 0.750000000 23.7299995 39.6100006 24.1200008 104.000000 100.000000 0.00000000E+00 0.00000000E+00 0.00000000E+00 0.00000000E+00 18.0000000 0.00000000E+00 0.00000000E+00 0.00000000E+00 0.00000000E+00 0.00000000E+00 0.00000000E+00 0.00000000E+00 24.8600006 12.6200008 37.4800034 0.458246768 44.3099976 4.64439106 3.21326017 2.53528285 22.2099991 1.25000000 21.0900002 1.79999995 12.2299995 42.9399986 2.58999991 15.8100004 1.00000000 0.639999986 0.639999986 34.5699997 47.9699974 17.4500008 1751.59998 83.8700027 19.6492500 2.42609191 0.750000000 0.00000000E+00 0.00000000E+00 0.00000000E+00 0.00000000E+00 0.00000000E+00 0.00000000E+00 0.00000000E+00 0.00000000E+00 0.00000000E+00 0.00000000E+00 0.00000000E+00 0.00000000E+00
 271 705411 2 3 171 76.8000031 27.0000000 53.0000000 6.34000015 6.34000015 0.00000000E+00 0.00000000E+00 5.84999990 5.71000004 8.50000000 2.29999995 78.5000000 5.69999981 2.90000010 11.7200003 5.71999979 10.3599997 8.26000023 0.00000000E+00 11.3000002 5.78000021 7.44000006 6.05999994 2.53999996 47.6999969 4.67000008 1.27499998 47.6999969 4.67000008 1.27499998 45.0000000 31.0000000 75.8300018 0.870000005 23.3999996 35.3199997 21.5900002 103.000000 99.0000000 0.00000000E+00 0.00000000E+00 0.00000000E+00 0.00000000E+00 19.0000000 0.00000000E+00 0.00000000E+00 0.00000000E+00 0.00000000E+00 0.00000000E+00 0.00000000E+00 0.00000000E+00 23.0200005 11.5000000 34.5200005 0.449479163 42.2800026 4.63472891 3.13636351 2.44234705 26.1999969 1.64999998 23.4599991 2.46000004 10.8400002 43.2900009 2.85999990 13.2900000 0.829999983 0.750000000 0.560000002 35.9500008 49.3600006 14.6800003 1744.00000 79.5500031 16.7439995 2.21279573 0.870000005 0.00000000E+00 0.00000000E+00 0.00000000E+00 0.00000000E+00 0.00000000E+00 0.00000000E+00 0.00000000E+00 0.00000000E+00 0.00000000E+00 0.00000000E+00 0.00000000E+00 0.00000000E+00
 272 705440 2 3 171 75.1699982 20.0000000 45.0000000 6.61000013 6.63999987 0.00000000E+00 0.00000000E+00 5.63000011 5.61999989 5.69999981 2.00000000 73.0000000 5.30000019 2.50000000 11.0200005 6.21999979 9.39999962 7.55999994 0.00000000E+00 11.0799999 6.03999996 7.15999985 6.21999979 1.70000005 49.6250000 6.26000023 3.36500001 49.6250000 6.26000023 3.36500001 52.0000000 24.0000000 75.3499985 1.64999998 22.5599995 38.7299995 26.6800003 99.0000000 95.0000000 0.00000000E+00 0.00000000E+00 0.00000000E+00 0.00000000E+00 16.5000000 0.00000000E+00 0.00000000E+00 0.00000000E+00 0.00000000E+00 0.00000000E+00 0.00000000E+00 0.00000000E+00 22.1000004 12.2600002 34.3600006 0.457097262 40.8099976 4.59511995 3.09557772 2.50634193 23.8300018 1.41999996 22.3999996 2.06999993 11.7100000 43.4900017 2.69000006 13.7299995 0.870000005 0.920000017 0.689999998 35.5299988 49.1700020 15.2900000 1748.42004 80.6200027 17.3892498 2.26906848 1.64999998 0.00000000E+00 0.00000000E+00 0.00000000E+00 0.00000000E+00 0.00000000E+00 0.00000000E+00 0.00000000E+00 0.00000000E+00 0.00000000E+00 0.00000000E+00 0.00000000E+00 0.00000000E+00
 273 705256 2 3 175 92.3499985 34.0000000 44.0000000 6.07000017 5.76999998 0.00000000E+00 0.00000000E+00 5.63999987 5.69999981 8.50000000 2.40000010 80.5000000 5.30000019 4.00000000 13.4200001 6.09999990 11.8199997 10.8599997 0.00000000E+00 12.7799997 6.50000000 9.69999981 6.05999994 3.90000010 54.0749969 5.33500004 4.44499969 54.0749969 5.33500004 4.44499969 45.0000000 46.0000000 74.1900024 2.73000002 23.0400009 32.9799995 20.5799999 117.500000 113.000000 0.00000000E+00 0.00000000E+00 0.00000000E+00 0.00000000E+00 25.5000000 0.00000000E+00 0.00000000E+00 0.00000000E+00 0.00000000E+00 0.00000000E+00 0.00000000E+00 0.00000000E+00 26.2000008 12.6000004 38.8000031 0.420140803 53.5499954 4.76643848 3.26575947 2.53369689 25.1500015 1.49000001 23.6299992 2.13000011 12.6000004 43.2700005 2.64000010 12.1099997 0.779999971 0.829999983 0.519999981 37.7200012 48.8699989 13.4099998 1745.21997 76.4700012 15.4117498 2.02730656 2.73000002 0.00000000E+00 0.00000000E+00 0.00000000E+00 0.00000000E+00 0.00000000E+00 0.00000000E+00 0.00000000E+00 0.00000000E+00 0.00000000E+00 0.00000000E+00 0.00000000E+00 0.00000000E+00
 274 705428 2 3 171 74.9800034 20.0000000 51.0000000 6.17000008 6.26000023 0.00000000E+00 0.00000000E+00 5.55999994 5.67000008 4.19999981 2.59999990 79.5000000 3.40000010 2.20000005 11.3599997 5.94000006 9.53999996 7.57999992 0.00000000E+00 10.5200005 5.80000019 7.38000011 6.42000008 1.96000004 50.9300003 6.21500015 3.30499983 50.9300003 6.21500015 3.30499983 52.0000000 27.0000000 75.7600021 1.11000001 23.0300007 40.3400002 24.9799995 123.000000 117.000000 0.00000000E+00 0.00000000E+00 0.00000000E+00 0.00000000E+00 19.0000000 0.00000000E+00 0.00000000E+00 0.00000000E+00 0.00000000E+00 0.00000000E+00 0.00000000E+00 0.00000000E+00 21.8800011 11.7399998 33.6200027 0.448386252 41.3600006 4.81218433 3.08557296 2.46300173 48.0199966 1.38999999 21.6599998 1.96000004 12.2500000 43.3300018 2.64000010 14.4499998 0.920000017 0.779999971 0.610000014 35.2999992 48.7100029 15.9799995 1749.80005 81.5900040 18.1177502 2.31133151 1.11000001 0.00000000E+00 0.00000000E+00 0.00000000E+00 0.00000000E+00 0.00000000E+00 0.00000000E+00 0.00000000E+00 0.00000000E+00 0.00000000E+00 0.00000000E+00 0.00000000E+00 0.00000000E+00
 275 705376 2 3 172 71.4199982 24.0000000 49.0000000 6.19000006 6.23999977 0.00000000E+00 0.00000000E+00 5.94000006 6.09999990 2.09999990 3.09999990 76.0000000 6.69999981 3.50000000 10.8599997 5.73999977 8.89999962 7.53999996 0.00000000E+00 10.4200001 5.50000000 7.07999992 5.86000013 2.40000010 41.5749969 6.38000011 1.44000006 41.5749969 6.38000011 1.44000006 45.0000000 31.0000000 76.4199982 0.800000012 22.7900009 33.6399994 24.7099991 95.5000000 91.0000000 0.00000000E+00 0.00000000E+00 0.00000000E+00 0.00000000E+00 19.0000000 0.00000000E+00 0.00000000E+00 0.00000000E+00 0.00000000E+00 0.00000000E+00 0.00000000E+00 0.00000000E+00 21.2799988 11.2399998 32.5199966 0.455334604 38.9000015 4.55912638 3.05776763 2.41947889 24.0800018 1.45000005 22.3600006 2.00000000 13.0100002 41.6599998 2.45000005 14.7700005 1.05999994 0.660000026 0.579999983 36.8199997 46.7700005 16.4099998 1747.95996 80.6500015 18.6392498 2.19038558 0.800000012 0.00000000E+00 0.00000000E+00 0.00000000E+00 0.00000000E+00 0.00000000E+00 0.00000000E+00 0.00000000E+00 0.00000000E+00 0.00000000E+00 0.00000000E+00 0.00000000E+00 0.00000000E+00
 276 705468 1 3 172 89.9499969 40.0000000 44.0000000 6.67999983 6.53000021 0.00000000E+00 0.00000000E+00 6.09999990 5.71999979 3.40000010 2.29999995 85.0000000 5.50000000 3.50000000 13.6800003 6.40000010 11.5000000 10.3199997 0.00000000E+00 11.9799995 6.61999989 7.59999990 8.89999962 0.00000000E+00 49.2799988 5.04500008 2.52999997 49.2799988 5.04500008 2.52999997 43.0000000 46.0000000 75.2799988 2.85999990 21.6399994 29.5599995 22.7600002 124.000000 119.500000 0.00000000E+00 0.00000000E+00 0.00000000E+00 0.00000000E+00 25.5000000 0.00000000E+00 0.00000000E+00 0.00000000E+00 0.00000000E+00 0.00000000E+00 0.00000000E+00 0.00000000E+00 25.6599998 13.0200005 38.6800003 0.430016696 51.2699966 4.82028151 3.24493337 2.56648660 34.0500031 1.63000000 22.8099995 2.61999989 11.1999998 42.6399994 2.91000009 13.6599998 0.970000029 0.879999995 0.689999998 35.6399994 49.0499992 15.3199997 1745.93994 80.6599960 17.5162506 2.26318741 2.85999990 0.00000000E+00 0.00000000E+00 0.00000000E+00 0.00000000E+00 0.00000000E+00 0.00000000E+00 0.00000000E+00 0.00000000E+00 0.00000000E+00 0.00000000E+00 0.00000000E+00 0.00000000E+00
 277 705361 1 3 173 66.8199997 26.0000000 42.0000000 6.73999977 6.38000011 0.00000000E+00 0.00000000E+00 5.67000008 5.84000015 3.20000005 2.20000005 74.0000000 5.00000000 3.00000000 9.77999973 5.01999998 8.72000027 6.78000021 0.00000000E+00 10.0799999 5.36000013 5.19999981 6.05999994 1.89999998 52.6350021 5.84500027 3.57000017 52.6350021 5.84500027 3.57000017 45.0000000 28.0000000 75.5999985 1.60000002 22.3700008 34.1100006 26.5900002 91.0000000 87.5000000 0.00000000E+00 0.00000000E+00 0.00000000E+00 0.00000000E+00 17.5000000 0.00000000E+00 0.00000000E+00 0.00000000E+00 0.00000000E+00 0.00000000E+00 0.00000000E+00 0.00000000E+00 19.8600006 10.3800001 30.2400017 0.452559143 36.5799980 4.51085949 2.98870778 2.33988094 24.1800003 1.33000004 20.5699997 2.27999997 10.5699997 44.1899986 2.96000004 15.4200001 0.899999976 0.899999976 0.870000005 32.4700012 50.3299980 17.1900005 1752.33997 85.6100006 19.3482494 2.63658762 1.60000002 0.00000000E+00 0.00000000E+00 0.00000000E+00 0.00000000E+00 0.00000000E+00 0.00000000E+00 0.00000000E+00 0.00000000E+00 0.00000000E+00 0.00000000E+00 0.00000000E+00 0.00000000E+00
 278 705469 1 3 172 81.2200012 36.0000000 41.0000000 6.44999981 6.26000023 0.00000000E+00 0.00000000E+00 5.98999977 5.96000004 3.40000010 4.59999990 80.0000000 6.00000000 3.20000005 11.2799997 5.92000008 10.7799997 8.77999973 0.00000000E+00 11.1599998 6.30000019 6.32000017 8.02000046 3.77999997 45.4400024 6.13000011 2.29500008 45.4400024 6.13000011 2.29500008 44.0000000 41.0000000 75.3700027 2.29999995 22.0599995 34.1800003 33.4099998 115.000000 110.500000 0.00000000E+00 0.00000000E+00 0.00000000E+00 0.00000000E+00 20.0000000 0.00000000E+00 0.00000000E+00 0.00000000E+00 0.00000000E+00 0.00000000E+00 0.00000000E+00 0.00000000E+00 22.4399986 12.2200003 34.6599998 0.426742166 46.5600014 4.74493217 3.11084509 2.50307393 33.7799988 1.35000002 21.7800007 1.96000004 12.5600004 43.1199989 2.73000002 13.9300003 0.810000002 1.07000005 0.699999988 35.6900024 48.8799973 15.4400005 1750.83997 80.5699997 17.4720001 2.25749493 2.29999995 0.00000000E+00 0.00000000E+00 0.00000000E+00 0.00000000E+00 0.00000000E+00 0.00000000E+00 0.00000000E+00 0.00000000E+00 0.00000000E+00 0.00000000E+00 0.00000000E+00 0.00000000E+00
 279 705311 1 3 174 83.6200027 31.0000000 41.0000000 6.44999981 6.44000006 0.00000000E+00 0.00000000E+00 5.75000000 5.73000002 5.40000010 2.40000010 88.0000000 4.00000000 3.29999995 11.8000002 6.17999983 11.3199997 9.27999973 0.00000000E+00 11.5600004 6.57999992 6.67999983 7.36000013 3.24000001 48.3950005 9.18499947 3.61500001 48.3950005 9.18499947 3.61500001 50.0000000 34.0000000 76.2799988 1.25000000 22.4300003 37.1300011 33.9000015 118.000000 114.000000 0.00000000E+00 0.00000000E+00 0.00000000E+00 0.00000000E+00 20.0000000 0.00000000E+00 0.00000000E+00 0.00000000E+00 0.00000000E+00 0.00000000E+00 0.00000000E+00 0.00000000E+00 23.3600006 12.7600002 36.1200027 0.431954086 47.5000000 4.77068472 3.15102530 2.54631519 34.3799973 1.32000005 20.4300003 1.88000000 11.6700001 44.6699982 2.80999994 14.5799999 1.10000002 0.800000012 0.730000019 33.4200020 50.1599998 16.4099998 1752.97998 84.0800018 18.7639999 2.51585865 1.25000000 0.00000000E+00 0.00000000E+00 0.00000000E+00 0.00000000E+00 0.00000000E+00 0.00000000E+00 0.00000000E+00 0.00000000E+00 0.00000000E+00 0.00000000E+00 0.00000000E+00 0.00000000E+00
 280 705366 1 3 174 84.8600006 29.0000000 45.0000000 6.63000011 6.42000008 0.00000000E+00 0.00000000E+00 5.75000000 5.88000011 3.50000000 2.70000005 86.0000000 5.19999981 3.00000000 11.9399996 6.63999987 10.5600004 9.22000027 0.00000000E+00 12.0200005 7.03999996 6.92000008 7.55999994 3.09999990 45.6650009 6.03499985 1.62000000 45.6650009 6.03499985 1.62000000 54.0000000 32.0000000 75.9199982 1.21000004 22.6499996 35.7000008 41.9700012 119.500000 114.500000 0.00000000E+00 0.00000000E+00 0.00000000E+00 0.00000000E+00 21.0000000 0.00000000E+00 0.00000000E+00 0.00000000E+00 0.00000000E+00 0.00000000E+00 0.00000000E+00 0.00000000E+00 23.9599991 13.6800003 37.6399994 0.443554074 47.2200012 4.78331614 3.17638564 2.61593485 34.6399994 1.28999996 19.3400002 2.15000010 11.0600004 43.8199997 2.91000009 16.1000004 1.09000003 0.860000014 1.38999999 31.6900005 49.7400017 18.5799999 1756.54004 87.9899979 20.9134998 2.77658558 1.21000004 0.00000000E+00 0.00000000E+00 0.00000000E+00 0.00000000E+00 0.00000000E+00 0.00000000E+00 0.00000000E+00 0.00000000E+00 0.00000000E+00 0.00000000E+00 0.00000000E+00 0.00000000E+00
 282 705434 1 3 172 87.3600006 29.0000000 64.0000000 6.23000002 6.13000011 0.00000000E+00 0.00000000E+00 5.84000015 6.09999990 2.50000000 3.00000000 83.0000000 5.00000000 3.00000000 12.4399996 6.40000010 11.1999998 9.52000046 0.00000000E+00 12.5600004 6.57999992 6.65999985 8.34000015 3.24000001 46.6250000 4.41499996 0.785000026 46.6250000 4.41499996 0.785000026 50.0000000 35.0000000 75.5299988 1.88000000 22.1599998 35.8300018 34.4399986 123.000000 116.500000 0.00000000E+00 0.00000000E+00 0.00000000E+00 0.00000000E+00 22.5000000 0.00000000E+00 0.00000000E+00 0.00000000E+00 0.00000000E+00 0.00000000E+00 0.00000000E+00 0.00000000E+00 25.0000000 12.9799995 37.9799995 0.434752733 49.3800011 4.81218433 3.21887589 2.56340957 35.6399994 1.54999995 21.4500008 2.17000008 11.6899996 40.9300003 2.66000009 16.7500000 1.16999996 0.970000029 0.660000026 34.6899986 46.7299995 18.5799999 1749.82007 85.0599976 20.9182491 2.45200348 1.88000000 0.00000000E+00 0.00000000E+00 0.00000000E+00 0.00000000E+00 0.00000000E+00 0.00000000E+00 0.00000000E+00 0.00000000E+00 0.00000000E+00 0.00000000E+00 0.00000000E+00 0.00000000E+00
 284 705449 1 3 172 70.9400024 30.0000000 45.0000000 6.86000013 6.38999987 0.00000000E+00 0.00000000E+00 6.07000017 6.09000015 3.79999995 3.50000000 78.0000000 5.50000000 3.00000000 9.96000004 5.53999996 9.06000042 7.50000000 0.00000000E+00 10.0600004 5.69999981 5.51999998 6.88000011 2.85999990 47.8750000 6.49499989 2.46000004 47.8750000 6.49499989 2.46000004 51.0000000 37.0000000 76.1500015 1.54999995 22.0599995 34.0699997 32.9900017 101.000000 96.0000000 0.00000000E+00 0.00000000E+00 0.00000000E+00 0.00000000E+00 20.0000000 0.00000000E+00 0.00000000E+00 0.00000000E+00 0.00000000E+00 0.00000000E+00 0.00000000E+00 0.00000000E+00 20.0200005 11.2399998 31.2600002 0.440654069 39.6800003 4.61512041 2.99673176 2.41947889 30.0599976 1.25999999 19.6599998 2.00999999 11.0600004 45.4099998 2.93000007 14.8599997 1.12000000 0.990000010 0.709999979 31.9799995 51.3400002 16.6900005 1755.19995 85.8399963 19.0935001 2.68417764 1.54999995 0.00000000E+00 0.00000000E+00 0.00000000E+00 0.00000000E+00 0.00000000E+00 0.00000000E+00 0.00000000E+00 0.00000000E+00 0.00000000E+00 0.00000000E+00 0.00000000E+00 0.00000000E+00
 285 705370 1 3 173 76.1299973 34.0000000 45.0000000 6.53999996 6.55999994 0.00000000E+00 0.00000000E+00 6.21000004 6.69000006 4.19999981 3.20000005 77.0000000 5.19999981 3.29999995 10.2799997 5.67999983 9.89999962 8.23999977 0.00000000E+00 10.4600000 5.92000008 5.78000021 7.28000021 3.75999999 43.3400002 6.76499987 1.87500000 43.3400002 6.76499987 1.87500000 50.0000000 40.0000000 76.4899979 1.32000005 22.0499992 34.1100006 37.6599998 102.000000 98.5000000 0.00000000E+00 0.00000000E+00 0.00000000E+00 0.00000000E+00 26.0000000 0.00000000E+00 0.00000000E+00 0.00000000E+00 0.00000000E+00 0.00000000E+00 0.00000000E+00 0.00000000E+00 20.7399998 11.6000004 32.3400002 0.424799711 43.7899971 4.62497282 3.03206420 2.45100522 25.8700027 1.37000000 20.7999992 2.15000010 11.5299997 44.8699989 2.96000004 13.2900000 1.05999994 1.24000001 0.730000019 33.7000008 51.2199974 15.0799999 1752.55994 82.4400024 17.4204998 2.44629073 1.32000005 0.00000000E+00 0.00000000E+00 0.00000000E+00 0.00000000E+00 0.00000000E+00 0.00000000E+00 0.00000000E+00 0.00000000E+00 0.00000000E+00 0.00000000E+00 0.00000000E+00 0.00000000E+00
 286 705433 1 3 172 86.5899963 33.0000000 45.0000000 6.38000011 6.21999979 0.00000000E+00 0.00000000E+00 5.96999979 5.94999981 3.90000010 2.70000005 83.0000000 4.80000019 3.29999995 12.6999998 6.51999998 10.5200005 10.1999998 0.00000000E+00 13.2200003 6.65999985 6.82000017 7.96000004 2.92000008 48.1049995 5.90499973 3.14499998 48.1049995 5.90499973 3.14499998 49.0000000 38.0000000 75.5299988 1.57000005 22.9099998 35.4700012 23.5699997 121.000000 116.000000 0.00000000E+00 0.00000000E+00 0.00000000E+00 0.00000000E+00 23.0000000 0.00000000E+00 0.00000000E+00 0.00000000E+00 0.00000000E+00 0.00000000E+00 0.00000000E+00 0.00000000E+00 25.9200001 13.1800003 39.0999985 0.451553285 47.4899979 4.79579067 3.25501490 2.57870054 34.4100037 1.40999997 21.4500008 2.07999992 11.5000000 42.2299995 2.94000006 15.4700003 1.21000004 1.01999998 0.699999988 34.3600006 48.2700005 17.3800011 1750.92004 84.2399979 19.7967510 2.45168805 1.57000005 0.00000000E+00 0.00000000E+00 0.00000000E+00 0.00000000E+00 0.00000000E+00 0.00000000E+00 0.00000000E+00 0.00000000E+00 0.00000000E+00 0.00000000E+00 0.00000000E+00 0.00000000E+00
 287 705435 1 3 172 90.2399979 40.0000000 52.0000000 6.76999998 6.23000002 0.00000000E+00 0.00000000E+00 5.69000006 5.80999994 2.90000010 2.09999990 83.0000000 6.00000000 3.50000000 12.4799995 6.59999990 12.0200005 10.0799999 0.00000000E+00 12.4399996 7.17999983 7.11999989 8.76000023 3.85999990 49.8400002 5.96000004 2.38499999 49.8400002 5.96000004 2.38499999 50.0000000 46.0000000 75.5000000 1.60000002 22.4699993 44.6899986 24.9099998 130.000000 123.500000 0.00000000E+00 0.00000000E+00 0.00000000E+00 0.00000000E+00 26.0000000 0.00000000E+00 0.00000000E+00 0.00000000E+00 0.00000000E+00 0.00000000E+00 0.00000000E+00 0.00000000E+00 24.9199982 13.7799997 38.6999969 0.428856373 51.5400009 4.86753464 3.21567059 2.62321830 39.7600021 1.40999997 21.2600002 1.97000003 12.0799999 42.9000015 2.79999995 14.9799995 1.28999996 0.750000000 0.560000002 34.7500000 48.4200020 16.8299999 1750.52002 83.3700027 19.3304996 2.39913678 1.60000002 0.00000000E+00 0.00000000E+00 0.00000000E+00 0.00000000E+00 0.00000000E+00 0.00000000E+00 0.00000000E+00 0.00000000E+00 0.00000000E+00 0.00000000E+00 0.00000000E+00 0.00000000E+00
 288 705372 1 3 173 73.4400024 24.0000000 50.0000000 6.42000008 6.63000011 0.00000000E+00 0.00000000E+00 6.32000017 6.40000010 2.59999990 4.40000010 75.0000000 5.30000019 3.00000000 10.8599997 5.63999987 8.64000034 7.73999977 0.00000000E+00 10.6599998 6.00000000 5.98000002 6.96000004 2.16000009 42.1250000 7.42000008 2.39499998 42.1250000 7.42000008 2.39499998 46.0000000 26.0000000 76.1200027 1.60000002 22.4300003 35.6300011 41.1500015 101.000000 97.0000000 0.00000000E+00 0.00000000E+00 0.00000000E+00 0.00000000E+00 16.0000000 0.00000000E+00 0.00000000E+00 0.00000000E+00 0.00000000E+00 0.00000000E+00 0.00000000E+00 0.00000000E+00 21.5200005 11.6399994 33.1599998 0.451525033 40.2800026 4.61512041 3.06898284 2.45444751 27.5599976 1.20000005 19.4200001 1.88999999 12.1199999 43.1699982 2.79999995 15.9499998 1.02999997 1.65999997 0.759999990 32.7400017 49.5199966 17.7399998 1757.41992 86.0299988 20.0079994 2.62767243 1.60000002 0.00000000E+00 0.00000000E+00 0.00000000E+00 0.00000000E+00 0.00000000E+00 0.00000000E+00 0.00000000E+00 0.00000000E+00 0.00000000E+00 0.00000000E+00 0.00000000E+00 0.00000000E+00
 289 705382 1 3 173 77.2799988 25.0000000 44.0000000 6.09999990 5.94000006 0.00000000E+00 0.00000000E+00 5.78000021 6.26000023 6.09999990 4.19999981 80.0000000 4.50000000 3.00000000 10.4399996 6.09999990 9.89999962 8.22000027 0.00000000E+00 11.2200003 6.73999977 6.63999987 6.55999994 2.64000010 42.3600006 3.88999987 0.415000021 42.3600006 3.88999987 0.415000021 43.0000000 23.0000000 76.2300034 0.829999983 23.0000000 35.5600014 32.0299988 108.000000 103.500000 0.00000000E+00 0.00000000E+00 0.00000000E+00 0.00000000E+00 17.0000000 0.00000000E+00 0.00000000E+00 0.00000000E+00 0.00000000E+00 0.00000000E+00 0.00000000E+00 0.00000000E+00 21.6599998 12.8400002 34.5000000 0.446428567 42.7799988 4.68213129 3.07546735 2.55256534 30.7200012 1.22000003 19.8299999 2.00000000 11.5900002 42.3899994 2.74000001 17.6100006 1.20000005 0.759999990 0.680000007 32.6399994 47.8899994 19.4899998 1754.69995 88.0699997 21.8872509 2.69822311 0.829999983 0.00000000E+00 0.00000000E+00 0.00000000E+00 0.00000000E+00 0.00000000E+00 0.00000000E+00 0.00000000E+00 0.00000000E+00 0.00000000E+00 0.00000000E+00 0.00000000E+00 0.00000000E+00
 290 705373 1 3 173 73.1500015 26.0000000 44.0000000 6.73999977 6.51999998 0.00000000E+00 0.00000000E+00 5.73000002 5.90999985 3.40000010 2.59999990 78.0000000 4.19999981 2.70000005 10.7200003 5.96000004 8.88000011 7.76000023 0.00000000E+00 10.5600004 6.05999994 6.32000017 6.51999998 2.14000010 45.2700005 6.40999985 2.26499987 45.2700005 6.40999985 2.26499987 54.0000000 29.0000000 75.9199982 1.16999996 22.9099998 37.3699989 36.8199997 100.500000 95.5000000 0.00000000E+00 0.00000000E+00 0.00000000E+00 0.00000000E+00 17.0000000 0.00000000E+00 0.00000000E+00 0.00000000E+00 0.00000000E+00 0.00000000E+00 0.00000000E+00 0.00000000E+00 21.2800007 12.0200005 33.3000031 0.455229014 39.8499985 4.61015749 3.05776763 2.48657203 27.3499985 1.33000004 20.6000004 2.04999995 11.3400002 42.8899994 2.82999992 16.1499996 1.21000004 0.899999976 0.699999988 33.2700005 48.6699982 18.0599995 1752.57996 86.0000000 20.4867496 2.58491135 1.16999996 0.00000000E+00 0.00000000E+00 0.00000000E+00 0.00000000E+00 0.00000000E+00 0.00000000E+00 0.00000000E+00 0.00000000E+00 0.00000000E+00 0.00000000E+00 0.00000000E+00 0.00000000E+00
 291 705432 1 3 172 95.0400009 39.0000000 47.0000000 6.38999987 6.61000013 0.00000000E+00 0.00000000E+00 6.09999990 6.11999989 3.59999990 2.90000010 84.0000000 5.30000019 3.79999995 13.8199997 6.67999983 11.6999998 11.0400000 0.00000000E+00 13.3599997 6.76000023 7.13999987 9.57999992 4.17999983 48.2600021 5.04500008 1.69499993 48.2600021 5.04500008 1.69499993 52.0000000 46.0000000 75.5999985 2.47000003 21.7800007 39.4000015 33.5299988 131.000000 126.000000 0.00000000E+00 0.00000000E+00 0.00000000E+00 0.00000000E+00 24.0000000 0.00000000E+00 0.00000000E+00 0.00000000E+00 0.00000000E+00 0.00000000E+00 0.00000000E+00 0.00000000E+00 27.1800003 13.4400005 40.6200027 0.427399009 54.4199982 4.87519741 3.30248141 2.59823537 35.9599991 1.60000002 23.5799999 2.35999990 12.1599998 41.5299988 2.70000005 13.5299997 1.07000005 0.899999976 0.550000012 37.3400002 47.4899979 15.1499996 1744.26001 78.8600006 17.4072495 2.11194420 2.47000003 0.00000000E+00 0.00000000E+00 0.00000000E+00 0.00000000E+00 0.00000000E+00 0.00000000E+00 0.00000000E+00 0.00000000E+00 0.00000000E+00 0.00000000E+00 0.00000000E+00 0.00000000E+00
 292 705403 1 3 172 75.5500031 27.0000000 56.0000000 6.34000015 6.28000021 0.00000000E+00 0.00000000E+00 6.38000011 6.17000008 3.40000010 5.69999981 77.0000000 5.30000019 2.79999995 11.1400003 6.17999983 9.56000042 7.78000021 0.00000000E+00 10.7399998 6.42000008 6.15999985 6.65999985 2.57999992 47.5900002 4.23000002 2.02500010 47.5900002 4.23000002 2.02500010 51.0000000 36.0000000 75.9700012 1.85000002 22.1399994 33.5299988 25.9799995 105.000000 100.000000 0.00000000E+00 0.00000000E+00 0.00000000E+00 0.00000000E+00 18.0000000 0.00000000E+00 0.00000000E+00 0.00000000E+00 0.00000000E+00 0.00000000E+00 0.00000000E+00 0.00000000E+00 21.8800011 12.6000004 34.4800034 0.456386536 41.0699997 4.65396023 3.08557296 2.53369689 29.4499969 1.33000004 21.2500000 2.26999998 11.2500000 43.9000015 2.79999995 14.8100004 0.970000029 0.750000000 0.660000026 33.8300018 49.7200012 16.4400005 1750.28003 83.5699997 18.6529999 2.47029281 1.85000002 0.00000000E+00 0.00000000E+00 0.00000000E+00 0.00000000E+00 0.00000000E+00 0.00000000E+00 0.00000000E+00 0.00000000E+00 0.00000000E+00 0.00000000E+00 0.00000000E+00 0.00000000E+00
 294 705451 1 3 172 90.4300003 42.0000000 50.0000000 7.15999985 6.55000019 0.00000000E+00 0.00000000E+00 6.03999996 6.30000019 2.59999990 2.70000005 87.0000000 5.50000000 4.19999981 12.8999996 6.51999998 12.1599998 11.0400000 0.00000000E+00 12.4399996 6.88000011 6.69999981 9.06000042 4.40000010 47.0299988 7.55500031 2.62500000 47.0299988 7.55500031 2.62500000 54.0000000 46.0000000 75.3700027 2.53999996 21.9799995 35.5299988 36.7099991 132.000000 127.000000 0.00000000E+00 0.00000000E+00 0.00000000E+00 0.00000000E+00 26.5000000 0.00000000E+00 0.00000000E+00 0.00000000E+00 0.00000000E+00 0.00000000E+00 0.00000000E+00 0.00000000E+00 25.3400002 13.3999996 38.7399979 0.428397626 51.6900024 4.88280201 3.23238420 2.59525466 41.5699997 1.44000006 22.1200008 2.71000004 11.9399996 43.0299988 2.80999994 13.2700005 0.939999998 1.04999995 0.689999998 35.5000000 49.5999985 14.9000006 1748.05994 80.3399963 17.0799999 2.26309848 2.53999996 0.00000000E+00 0.00000000E+00 0.00000000E+00 0.00000000E+00 0.00000000E+00 0.00000000E+00 0.00000000E+00 0.00000000E+00 0.00000000E+00 0.00000000E+00 0.00000000E+00 0.00000000E+00
 295 705383 1 3 173 74.5899963 29.0000000 43.0000000 6.65000010 6.17999983 0.00000000E+00 0.00000000E+00 5.88999987 5.92999983 3.50000000 2.70000005 79.0000000 5.00000000 3.50000000 10.7600002 5.67999983 9.18000031 8.34000015 0.00000000E+00 10.6999998 5.82000017 5.28000021 7.09999990 2.57999992 46.9400024 5.97499990 3.04500008 46.9400024 5.97499990 3.04500008 41.0000000 33.0000000 76.1200027 1.25999999 22.7299995 33.0999985 26.6800003 101.500000 97.0000000 0.00000000E+00 0.00000000E+00 0.00000000E+00 0.00000000E+00 21.0000000 0.00000000E+00 0.00000000E+00 0.00000000E+00 0.00000000E+00 0.00000000E+00 0.00000000E+00 0.00000000E+00 21.4599991 11.5000000 32.9599991 0.441882312 41.6299973 4.62005901 3.06619072 2.44234705 26.9100037 1.41999996 21.6700001 2.36999989 10.3999996 42.3699989 2.80999994 16.4899998 1.05999994 0.779999971 0.639999986 33.4899979 48.3299980 18.1900005 1749.26001 85.7699966 20.4582500 2.56106305 1.25999999 0.00000000E+00 0.00000000E+00 0.00000000E+00 0.00000000E+00 0.00000000E+00 0.00000000E+00 0.00000000E+00 0.00000000E+00 0.00000000E+00 0.00000000E+00 0.00000000E+00 0.00000000E+00
 296 705415 1 3 172 71.2300034 25.0000000 46.0000000 6.55000019 6.48999977 0.00000000E+00 0.00000000E+00 6.26000023 6.23000002 3.59999990 4.19999981 76.0000000 4.30000019 2.50000000 10.1599998 5.51999998 9.03999996 7.98000002 0.00000000E+00 9.92000008 5.57999992 5.96000004 6.65999985 2.29999995 44.1999969 5.59000015 1.53500009 44.1999969 5.59000015 1.53500009 50.0000000 26.0000000 76.1600037 1.21000004 22.3600006 39.9000015 30.2099991 100.000000 95.0000000 0.00000000E+00 0.00000000E+00 0.00000000E+00 0.00000000E+00 18.0000000 0.00000000E+00 0.00000000E+00 0.00000000E+00 0.00000000E+00 0.00000000E+00 0.00000000E+00 0.00000000E+00 20.0799999 11.1000004 31.1800003 0.437736899 40.0500031 4.60517025 2.99972439 2.40694523 28.7699966 1.44000006 21.6399994 2.25999999 11.3599997 43.2000008 2.69000006 14.9899998 0.970000029 0.779999971 0.649999976 34.4399986 48.9300003 16.6100006 1748.93994 83.1200027 18.8032494 2.41347289 1.21000004 0.00000000E+00 0.00000000E+00 0.00000000E+00 0.00000000E+00 0.00000000E+00 0.00000000E+00 0.00000000E+00 0.00000000E+00 0.00000000E+00 0.00000000E+00 0.00000000E+00 0.00000000E+00
 297 705476 1 3 170 72.6699982 31.0000000 52.0000000 6.98000002 6.19000006 0.00000000E+00 0.00000000E+00 6.03999996 6.17000008 2.79999995 4.19999981 78.0000000 5.00000000 3.00000000 10.0400000 5.82000017 9.65999985 7.88000011 0.00000000E+00 10.1999998 5.86000013 6.30000019 6.98000002 2.55999994 46.1749992 7.61499977 3.22000003 46.1749992 7.61499977 3.22000003 50.0000000 35.0000000 76.4499969 1.27999997 21.8799992 32.2200012 38.8499985 101.000000 96.5000000 0.00000000E+00 0.00000000E+00 0.00000000E+00 0.00000000E+00 17.0000000 0.00000000E+00 0.00000000E+00 0.00000000E+00 0.00000000E+00 0.00000000E+00 0.00000000E+00 0.00000000E+00 20.2399998 11.6800003 31.9200001 0.439245909 40.7500000 4.61512041 3.00766087 2.45787811 28.3300018 1.15999997 19.8199997 2.05999994 10.7700005 44.4700012 2.88000011 15.9899998 1.34000003 0.810000002 0.680000007 31.7500000 50.2200012 18.0100002 1754.21997 87.5800018 20.6054993 2.75842524 1.27999997 0.00000000E+00 0.00000000E+00 0.00000000E+00 0.00000000E+00 0.00000000E+00 0.00000000E+00 0.00000000E+00 0.00000000E+00 0.00000000E+00 0.00000000E+00 0.00000000E+00 0.00000000E+00
 299 705402 1 3 172 74.2099991 21.0000000 48.0000000 6.15999985 6.28000021 0.00000000E+00 0.00000000E+00 5.73000002 5.84999990 4.69999981 2.40000010 80.0000000 4.00000000 2.50000000 10.4600000 6.23999977 9.61999989 6.69999981 0.00000000E+00 10.8000002 6.46000004 6.44000006 6.40000010 1.86000001 48.0499992 6.23499966 2.56999993 48.0499992 6.23499966 2.56999993 49.0000000 17.0000000 76.3700027 0.649999976 23.0900002 41.2099991 34.7900009 102.000000 96.5000000 0.00000000E+00 0.00000000E+00 0.00000000E+00 0.00000000E+00 14.5000000 0.00000000E+00 0.00000000E+00 0.00000000E+00 0.00000000E+00 0.00000000E+00 0.00000000E+00 0.00000000E+00 21.2600002 12.6999998 33.9599991 0.457620263 40.2500000 4.62497282 3.05682731 2.54160190 27.7900009 1.17999995 19.2399998 1.99000001 10.7799997 44.6699982 2.95000005 16.4200001 1.01999998 0.949999988 0.800000012 31.1999989 50.5599976 18.2399998 1756.31995 88.0599976 20.5240002 2.82243586 0.649999976 0.00000000E+00 0.00000000E+00 0.00000000E+00 0.00000000E+00 0.00000000E+00 0.00000000E+00 0.00000000E+00 0.00000000E+00 0.00000000E+00 0.00000000E+00 0.00000000E+00 0.00000000E+00
 300 705371 1 3 173 72.3799973 32.0000000 53.0000000 6.26000023 6.11000013 0.00000000E+00 0.00000000E+00 5.98999977 6.28999996 5.40000010 3.00000000 76.0000000 5.00000000 3.29999995 10.3400002 5.78000021 9.80000019 7.05999994 0.00000000E+00 10.1800003 5.78000021 6.15999985 6.46000004 2.74000001 42.7000008 6.09499979 1.02999997 42.7000008 6.09499979 1.02999997 48.0000000 31.0000000 75.8300018 1.47000003 22.5499992 36.1100006 33.1500015 99.0000000 94.0000000 0.00000000E+00 0.00000000E+00 0.00000000E+00 0.00000000E+00 22.0000000 0.00000000E+00 0.00000000E+00 0.00000000E+00 0.00000000E+00 0.00000000E+00 0.00000000E+00 0.00000000E+00 20.5200005 11.5600004 32.0800018 0.443216413 40.2999954 4.59511995 3.02139997 2.44755101 26.6200027 1.38999999 21.0900002 2.30999994 10.8699999 42.5400009 2.91000009 16.1800003 1.11000001 0.810000002 0.790000021 33.3499985 48.5699997 18.0799999 1750.83997 85.8400040 20.4042511 2.57391310 1.47000003 0.00000000E+00 0.00000000E+00 0.00000000E+00 0.00000000E+00 0.00000000E+00 0.00000000E+00 0.00000000E+00 0.00000000E+00 0.00000000E+00 0.00000000E+00 0.00000000E+00 0.00000000E+00
 301 705381 1 3 173 86.4000015 28.0000000 54.0000000 6.26999998 6.09000015 0.00000000E+00 0.00000000E+00 5.71999979 6.05000019 4.40000010 3.00000000 84.0000000 4.80000019 2.70000005 11.6400003 6.59999990 11.1999998 9.31999969 0.00000000E+00 11.5000000 7.00000000 7.34000015 8.14000034 2.48000002 53.2849998 5.84999990 4.13999987 53.2849998 5.84999990 4.13999987 53.0000000 28.0000000 75.5699997 1.54999995 22.6800003 38.5299988 33.1199989 119.500000 113.000000 0.00000000E+00 0.00000000E+00 0.00000000E+00 0.00000000E+00 21.0000000 0.00000000E+00 0.00000000E+00 0.00000000E+00 0.00000000E+00 0.00000000E+00 0.00000000E+00 0.00000000E+00 23.1399994 13.6000004 36.7399979 0.425231457 49.6600037 4.78331614 3.14156270 2.61006975 33.0999985 1.26999998 20.3700008 1.88999999 12.1700001 42.6199989 2.64000010 16.4699993 1.09000003 0.720000029 0.759999990 33.8100014 47.8699989 18.3199997 1753.35999 85.5999985 20.6067486 2.53179526 1.54999995 0.00000000E+00 0.00000000E+00 0.00000000E+00 0.00000000E+00 0.00000000E+00 0.00000000E+00 0.00000000E+00 0.00000000E+00 0.00000000E+00 0.00000000E+00 0.00000000E+00 0.00000000E+00
 303 705360 1 3 173 80.2600021 39.0000000 44.0000000 6.34999990 6.26000023 0.00000000E+00 0.00000000E+00 6.11000013 6.07999992 6.19999981 2.90000010 75.0000000 7.19999981 4.00000000 11.4200001 5.84000015 10.0799999 9.92000008 0.00000000E+00 11.1000004 5.61999989 5.46000004 9.42000008 3.44000006 45.9850006 5.13000011 2.49000001 45.9850006 5.13000011 2.49000001 44.0000000 49.0000000 75.1600037 2.38000011 22.1599998 30.6800003 22.0499992 112.000000 106.500000 0.00000000E+00 0.00000000E+00 0.00000000E+00 0.00000000E+00 26.5000000 0.00000000E+00 0.00000000E+00 0.00000000E+00 0.00000000E+00 0.00000000E+00 0.00000000E+00 0.00000000E+00 22.5200005 11.4600000 33.9799995 0.423374027 46.2800026 4.71849871 3.11440372 2.43886280 31.7399979 1.60000002 23.4899998 2.04999995 13.6599998 41.8499985 2.58999991 12.4799995 0.829999983 0.879999995 0.569999993 38.7500000 47.3699989 13.8799992 1745.41992 75.9599991 15.8942499 1.96025801 2.38000011 0.00000000E+00 0.00000000E+00 0.00000000E+00 0.00000000E+00 0.00000000E+00 0.00000000E+00 0.00000000E+00 0.00000000E+00 0.00000000E+00 0.00000000E+00 0.00000000E+00 0.00000000E+00
 305 705413 1 3 172 70.7500000 27.0000000 50.0000000 6.38999987 6.65000010 0.00000000E+00 0.00000000E+00 6.03999996 6.05999994 3.20000005 2.29999995 75.0000000 5.00000000 2.79999995 10.2799997 6.00000000 8.65999985 7.50000000 0.00000000E+00 10.1000004 5.92000008 5.80000019 6.53999996 2.51999998 47.6250000 6.55500031 3.01499987 47.6250000 6.55500031 3.01499987 54.0000000 35.0000000 75.8199997 1.97000003 21.9699993 39.9700012 29.7700005 99.5000000 92.5000000 0.00000000E+00 0.00000000E+00 0.00000000E+00 0.00000000E+00 18.0000000 0.00000000E+00 0.00000000E+00 0.00000000E+00 0.00000000E+00 0.00000000E+00 0.00000000E+00 0.00000000E+00 20.3800011 11.9200001 32.3000031 0.456537157 38.4499969 4.60015774 3.01455402 2.47821760 28.7500000 1.45000005 21.2600002 2.28999996 11.1099997 42.9000015 2.92000008 15.5500002 1.01999998 0.839999974 0.649999976 33.8199997 48.9500008 17.2199993 1749.90002 84.4100037 19.4637508 2.49586058 1.97000003 0.00000000E+00 0.00000000E+00 0.00000000E+00 0.00000000E+00 0.00000000E+00 0.00000000E+00 0.00000000E+00 0.00000000E+00 0.00000000E+00 0.00000000E+00 0.00000000E+00 0.00000000E+00
 307 705470 1 3 172 75.2600021 28.0000000 46.0000000 6.80000019 6.46000004 0.00000000E+00 0.00000000E+00 6.13000011 6.30999994 4.00000000 3.20000005 79.0000000 6.00000000 2.50000000 10.5400000 5.84000015 9.15999985 7.90000010 0.00000000E+00 11.1000004 5.98000002 5.61999989 7.32000017 3.18000007 42.0400009 5.65499973 1.10500002 42.0400009 5.65499973 1.10500002 40.0000000 33.0000000 76.1399994 1.55999994 22.0200005 33.5000000 30.4200001 102.000000 97.0000000 0.00000000E+00 0.00000000E+00 0.00000000E+00 0.00000000E+00 20.0000000 0.00000000E+00 0.00000000E+00 0.00000000E+00 0.00000000E+00 0.00000000E+00 0.00000000E+00 0.00000000E+00 21.6399994 11.8199997 33.4599991 0.444592059 41.8000031 4.62497282 3.07454348 2.46979308 26.7399979 1.58000004 22.3799992 2.33999991 11.0100002 43.5800018 2.79999995 13.6400003 1.07000005 0.980000019 0.610000014 34.9700012 49.7000008 15.3200006 1747.23999 81.4100037 17.6324997 2.32799554 1.55999994 0.00000000E+00 0.00000000E+00 0.00000000E+00 0.00000000E+00 0.00000000E+00 0.00000000E+00 0.00000000E+00 0.00000000E+00 0.00000000E+00 0.00000000E+00 0.00000000E+00 0.00000000E+00
 308 705422 1 3 172 59.5200005 25.0000000 51.0000000 6.55999994 6.42000008 0.00000000E+00 0.00000000E+00 6.17000008 6.28999996 3.09999990 3.59999990 77.0000000 5.30000019 3.00000000 8.47999954 4.53999996 7.65999985 5.92000008 0.00000000E+00 8.42000008 4.63999987 5.15999985 5.28000021 1.94000006 49.4150009 3.05499983 1.13000000 49.4150009 3.05499983 1.13000000 39.0000000 25.0000000 76.9300003 1.63000000 21.1200008 27.9200001 16.5300007 85.0000000 80.5000000 0.00000000E+00 0.00000000E+00 0.00000000E+00 0.00000000E+00 16.0000000 0.00000000E+00 0.00000000E+00 0.00000000E+00 0.00000000E+00 0.00000000E+00 0.00000000E+00 0.00000000E+00 16.8999996 9.18000031 26.0799999 0.438172042 33.4400024 4.44265127 2.82731366 2.21702719 25.4799995 1.32000005 20.5400009 2.25999999 11.5600004 40.8699989 2.70000005 17.7500000 1.15999997 1.03999996 0.790000021 33.4200020 46.8699989 19.7000008 1752.59998 87.4300003 22.0317497 2.61609793 1.63000000 0.00000000E+00 0.00000000E+00 0.00000000E+00 0.00000000E+00 0.00000000E+00 0.00000000E+00 0.00000000E+00 0.00000000E+00 0.00000000E+00 0.00000000E+00 0.00000000E+00 0.00000000E+00
 310 705407 1 3 172 91.0100021 26.0000000 50.0000000 6.71000004 6.76999998 0.00000000E+00 0.00000000E+00 6.00000000 6.05000019 3.20000005 2.40000010 84.0000000 4.00000000 2.50000000 13.3599997 7.42000008 10.4399996 10.0200005 0.00000000E+00 13.2399998 7.61999989 7.82000017 8.31999969 3.14000010 42.9700012 5.73500013 1.77999997 42.9700012 5.73500013 1.77999997 65.0000000 23.0000000 0.00000000E+00 0.00000000E+00 0.00000000E+00 46.3300018 41.4599991 126.000000 120.500000 0.00000000E+00 0.00000000E+00 0.00000000E+00 0.00000000E+00 20.0000000 0.00000000E+00 0.00000000E+00 0.00000000E+00 0.00000000E+00 0.00000000E+00 0.00000000E+00 0.00000000E+00 26.5999985 15.0400000 41.6399994 0.457532108 49.3700027 4.83628178 3.28091121 2.71071339 34.9899979 1.45000005 20.9400005 2.40000010 10.6800003 43.0900002 2.77999997 15.9200001 1.13000000 0.970000029 0.649999976 33.0699997 49.2400017 17.7000008 1750.94006 85.7699966 20.0610008 2.59358931 0.00000000E+00 0.00000000E+00 0.00000000E+00 0.00000000E+00 0.00000000E+00 0.00000000E+00 0.00000000E+00 0.00000000E+00 0.00000000E+00 0.00000000E+00 0.00000000E+00 0.00000000E+00 0.00000000E+00
 311 705477 1 3 170 70.1800003 21.0000000 39.0000000 6.55000019 6.53000021 0.00000000E+00 0.00000000E+00 5.88000011 6.30999994 2.90000010 2.50000000 80.0000000 3.50000000 1.50000000 10.3199997 5.84000015 8.73999977 6.82000017 0.00000000E+00 10.4600000 5.88000011 6.11999989 6.11999989 1.88000000 49.5100021 3.26500010 1.58999991 49.5100021 3.26500010 1.58999991 45.0000000 21.0000000 76.1299973 1.12000000 22.3600006 30.3600006 21.6499996 99.5000000 95.0000000 0.00000000E+00 0.00000000E+00 0.00000000E+00 0.00000000E+00 13.0000000 0.00000000E+00 0.00000000E+00 0.00000000E+00 0.00000000E+00 0.00000000E+00 0.00000000E+00 0.00000000E+00 20.7799988 11.7200003 32.5000000 0.463094890 37.6800003 4.60015774 3.03399086 2.46129680 29.3199997 1.29999995 21.1100006 2.15000010 11.3000002 42.3499985 2.80999994 16.0300007 1.16999996 1.12000000 0.670000017 33.7099991 48.4300003 17.8700008 1752.04004 85.3399963 20.2507515 2.53159285 1.12000000 0.00000000E+00 0.00000000E+00 0.00000000E+00 0.00000000E+00 0.00000000E+00 0.00000000E+00 0.00000000E+00 0.00000000E+00 0.00000000E+00 0.00000000E+00 0.00000000E+00 0.00000000E+00
 312 705529 1 3 167 64.0299988 28.0000000 45.0000000 6.73999977 6.57000017 0.00000000E+00 0.00000000E+00 6.78000021 6.88000011 2.40000010 3.79999995 72.0000000 5.00000000 2.79999995 8.97999954 5.13999987 7.80000019 6.61999989 0.00000000E+00 8.92000008 5.38000011 4.98000002 6.05999994 2.42000008 38.2700005 4.39499998 1.05500007 38.2700005 4.39499998 1.05500007 44.0000000 31.0000000 77.2900009 0.639999986 22.3700008 31.3299999 35.0000000 88.0000000 82.5000000 0.00000000E+00 0.00000000E+00 0.00000000E+00 0.00000000E+00 18.0000000 0.00000000E+00 0.00000000E+00 0.00000000E+00 0.00000000E+00 0.00000000E+00 0.00000000E+00 0.00000000E+00 17.8999996 10.5200005 28.4200001 0.443854451 35.6100006 4.47733688 2.88480067 2.35327816 23.9700012 1.37000000 20.5599995 2.22000003 11.1999998 44.2200012 2.97000003 14.8599997 1.12000000 0.870000005 0.620000005 33.1300011 50.2800026 16.6000004 1752.12000 84.5999985 18.9769993 2.55357695 0.639999986 0.00000000E+00 0.00000000E+00 0.00000000E+00 0.00000000E+00 0.00000000E+00 0.00000000E+00 0.00000000E+00 0.00000000E+00 0.00000000E+00 0.00000000E+00 0.00000000E+00 0.00000000E+00
 313 705359 1 3 173 76.6100006 34.0000000 45.0000000 6.48999977 6.42000008 0.00000000E+00 0.00000000E+00 6.17999983 6.25000000 2.70000005 2.70000005 76.0000000 6.00000000 3.00000000 11.2799997 5.67999983 9.61999989 8.38000011 0.00000000E+00 11.1800003 6.03999996 5.67999983 7.28000021 3.27999997 43.6350021 3.84500003 0.699999988 43.6350021 3.84500003 0.699999988 47.0000000 41.0000000 76.4899979 1.23000002 22.2399998 34.1699982 23.1200008 105.000000 99.5000000 0.00000000E+00 0.00000000E+00 0.00000000E+00 0.00000000E+00 22.5000000 0.00000000E+00 0.00000000E+00 0.00000000E+00 0.00000000E+00 0.00000000E+00 0.00000000E+00 0.00000000E+00 22.4599991 11.7199993 34.1800003 0.446155846 42.4300003 4.65396023 3.11173582 2.46129680 28.3899994 2.01999998 22.4500008 2.45000005 12.0299997 41.4000015 2.73000002 14.3800001 0.990000010 0.860000014 0.699999988 36.5000000 47.4400024 16.0699997 1745.42004 80.5699997 18.2460003 2.20739722 1.23000002 0.00000000E+00 0.00000000E+00 0.00000000E+00 0.00000000E+00 0.00000000E+00 0.00000000E+00 0.00000000E+00 0.00000000E+00 0.00000000E+00 0.00000000E+00 0.00000000E+00 0.00000000E+00
 314 705404 1 3 172 87.7399979 28.0000000 53.0000000 6.61999989 6.59999990 0.00000000E+00 0.00000000E+00 5.73999977 5.80999994 4.50000000 2.59999990 84.0000000 5.30000019 2.50000000 12.7200003 6.90000010 11.0000000 9.76000023 0.00000000E+00 12.6800003 7.23999977 7.28000021 8.02000046 2.79999995 52.6650009 7.67000008 4.48999977 52.6650009 7.67000008 4.48999977 58.0000000 32.0000000 75.6399994 1.54999995 22.6399994 39.6100006 23.4699993 121.000000 116.500000 0.00000000E+00 0.00000000E+00 0.00000000E+00 0.00000000E+00 17.5000000 0.00000000E+00 0.00000000E+00 0.00000000E+00 0.00000000E+00 0.00000000E+00 0.00000000E+00 0.00000000E+00 25.4000015 14.1399994 39.5400009 0.450649679 48.1999969 4.79579067 3.23474932 2.64900756 33.2600021 1.49000001 21.3400002 2.69000006 10.2900000 43.5800018 3.17000008 14.8199997 1.09000003 1.03999996 0.500000000 33.1199989 50.4800034 16.4099998 1749.23999 84.3899994 18.7619991 2.54800725 1.54999995 0.00000000E+00 0.00000000E+00 0.00000000E+00 0.00000000E+00 0.00000000E+00 0.00000000E+00 0.00000000E+00 0.00000000E+00 0.00000000E+00 0.00000000E+00 0.00000000E+00 0.00000000E+00
 315 705380 1 3 173 79.6800003 20.0000000 49.0000000 6.09999990 6.01999998 0.00000000E+00 0.00000000E+00 5.86999989 5.80000019 3.59999990 2.79999995 84.0000000 4.40000010 2.50000000 11.8000002 6.42000008 9.60000038 7.73999977 0.00000000E+00 11.8599997 6.48000002 7.34000015 6.80000019 2.05999994 48.9000015 6.52999973 2.88499999 48.9000015 6.52999973 2.88499999 60.0000000 19.0000000 76.4100037 0.829999983 22.9099998 38.0499992 31.1599998 107.000000 103.500000 0.00000000E+00 0.00000000E+00 0.00000000E+00 0.00000000E+00 15.0000000 0.00000000E+00 0.00000000E+00 0.00000000E+00 0.00000000E+00 0.00000000E+00 0.00000000E+00 0.00000000E+00 23.6599998 12.8999996 36.5599976 0.458835304 43.1200027 4.67282867 3.16378593 2.55722737 27.3199997 1.36000001 20.7399998 2.18000007 10.4499998 42.3199997 2.67000008 17.3999996 1.28999996 0.740000010 0.839999974 32.5499992 47.9099998 19.5299988 1751.69995 88.2600021 22.0177498 2.71152067 0.829999983 0.00000000E+00 0.00000000E+00 0.00000000E+00 0.00000000E+00 0.00000000E+00 0.00000000E+00 0.00000000E+00 0.00000000E+00 0.00000000E+00 0.00000000E+00 0.00000000E+00 0.00000000E+00
 316 705531 1 3 167 74.5000000 23.0000000 48.0000000 6.51999998 6.63999987 0.00000000E+00 0.00000000E+00 6.11999989 6.36000013 2.90000010 2.70000005 80.0000000 5.00000000 2.50000000 11.1999998 6.15999985 8.56000042 7.98000002 0.00000000E+00 10.6199999 6.19999981 6.00000000 7.28000021 2.07999992 45.0550003 3.01999998 0.805000007 45.0550003 3.01999998 0.805000007 51.0000000 27.0000000 76.5999985 1.17999995 22.0599995 35.2099991 29.9300003 107.000000 101.000000 0.00000000E+00 0.00000000E+00 0.00000000E+00 0.00000000E+00 16.5000000 0.00000000E+00 0.00000000E+00 0.00000000E+00 0.00000000E+00 0.00000000E+00 0.00000000E+00 0.00000000E+00 21.8199997 12.3599997 34.1800003 0.458791941 40.3199997 4.67282867 3.08282685 2.51446533 32.5000000 1.41999996 20.6299992 2.07999992 11.3800001 41.6599998 2.75000000 16.0900002 1.27999997 1.64999998 1.07000005 33.4300003 48.1399994 18.4400005 1754.52002 86.3000031 20.9235001 2.58151364 1.17999995 0.00000000E+00 0.00000000E+00 0.00000000E+00 0.00000000E+00 0.00000000E+00 0.00000000E+00 0.00000000E+00 0.00000000E+00 0.00000000E+00 0.00000000E+00 0.00000000E+00 0.00000000E+00
 317 705431 1 3 172 78.6200027 27.0000000 49.0000000 6.71999979 6.38000011 0.00000000E+00 0.00000000E+00 5.82999992 5.78000021 2.29999995 2.50000000 82.0000000 4.69999981 2.79999995 11.3800001 6.13999987 9.69999981 8.47999954 0.00000000E+00 11.3400002 6.48000002 6.80000019 7.05999994 2.66000009 50.1949997 5.35999966 2.03499985 50.1949997 5.35999966 2.03499985 55.0000000 29.0000000 75.4300003 2.02999997 22.1100006 37.2900009 31.3099995 110.500000 106.000000 0.00000000E+00 0.00000000E+00 0.00000000E+00 0.00000000E+00 16.5000000 0.00000000E+00 0.00000000E+00 0.00000000E+00 0.00000000E+00 0.00000000E+00 0.00000000E+00 0.00000000E+00 22.7200012 12.6199999 35.3400002 0.449503928 43.2800026 4.70501566 3.12324572 2.53528285 31.8799973 1.50000000 20.1900005 1.87000000 11.5500002 43.8499985 2.71000004 15.3800001 0.920000017 1.33000004 0.699999988 33.2400017 49.7599983 17.0000000 1753.93994 84.6800003 19.1639996 2.54753304 2.02999997 0.00000000E+00 0.00000000E+00 0.00000000E+00 0.00000000E+00 0.00000000E+00 0.00000000E+00 0.00000000E+00 0.00000000E+00 0.00000000E+00 0.00000000E+00 0.00000000E+00 0.00000000E+00
 319 705406 1 3 172 79.3000031 21.0000000 47.0000000 6.59000015 6.25000000 0.00000000E+00 0.00000000E+00 6.25000000 6.34999990 3.59999990 3.20000005 83.0000000 4.40000010 2.00000000 11.7600002 6.48000002 9.73999977 8.27999973 0.00000000E+00 11.6400003 7.07999992 6.78000021 7.17999983 2.00000000 46.8700027 5.34000015 2.42000008 46.8700027 5.34000015 2.42000008 55.0000000 21.0000000 76.0999985 1.32000005 22.5100002 37.9000015 34.4500008 111.500000 107.000000 0.00000000E+00 0.00000000E+00 0.00000000E+00 0.00000000E+00 14.5000000 0.00000000E+00 0.00000000E+00 0.00000000E+00 0.00000000E+00 0.00000000E+00 0.00000000E+00 0.00000000E+00 23.4000015 13.5599995 36.9599991 0.466078162 42.3400040 4.71402454 3.15273619 2.60712433 32.1999969 0.930000007 19.7900009 2.28999996 10.3400002 43.3600006 2.99000001 17.3099995 1.51999998 0.819999993 0.639999986 31.0600014 49.4599991 19.4699993 1754.85999 89.9199982 22.2264996 2.89504170 1.32000005 0.00000000E+00 0.00000000E+00 0.00000000E+00 0.00000000E+00 0.00000000E+00 0.00000000E+00 0.00000000E+00 0.00000000E+00 0.00000000E+00 0.00000000E+00 0.00000000E+00 0.00000000E+00
 322 705421 1 3 172 78.2399979 24.0000000 43.0000000 6.55000019 6.48000002 0.00000000E+00 0.00000000E+00 6.53000021 6.63000011 3.59999990 2.40000010 83.0000000 4.00000000 2.79999995 11.6999998 6.13999987 9.31999969 8.26000023 0.00000000E+00 11.3999996 6.40000010 6.82000017 7.15999985 2.31999993 44.9449997 5.01999998 1.76499999 44.9449997 5.01999998 1.76499999 46.0000000 24.0000000 75.7500000 2.10999990 21.8600006 37.2000008 23.6200008 106.500000 102.500000 0.00000000E+00 0.00000000E+00 0.00000000E+00 0.00000000E+00 18.0000000 0.00000000E+00 0.00000000E+00 0.00000000E+00 0.00000000E+00 0.00000000E+00 0.00000000E+00 0.00000000E+00 23.0999985 12.5400000 35.6399994 0.455521464 42.5999985 4.66814518 3.13983250 2.52892351 28.2600021 1.27999997 19.7600002 2.29999995 9.82999992 43.1800003 3.01999998 16.7299995 1.35000002 1.87000000 0.689999998 30.8700008 50.3699989 18.7700005 1756.06006 89.2600021 21.3792496 2.89148045 2.10999990 0.00000000E+00 0.00000000E+00 0.00000000E+00 0.00000000E+00 0.00000000E+00 0.00000000E+00 0.00000000E+00 0.00000000E+00 0.00000000E+00 0.00000000E+00 0.00000000E+00 0.00000000E+00
 323 705424 1 3 172 87.7399979 27.0000000 55.0000000 6.34999990 6.21000004 0.00000000E+00 0.00000000E+00 5.75000000 5.92999983 3.79999995 2.90000010 85.0000000 5.00000000 3.00000000 11.8400002 6.50000000 11.2200003 10.0799999 0.00000000E+00 12.3400002 6.90000010 7.67999983 8.43999958 3.16000009 50.3199997 6.48999977 2.90999985 50.3199997 6.48999977 2.90999985 51.0000000 27.0000000 76.2500000 1.27999997 22.1100006 41.0800018 36.0900002 0.00000000E+00 0.00000000E+00 0.00000000E+00 0.00000000E+00 0.00000000E+00 0.00000000E+00 0.00000000E+00 0.00000000E+00 0.00000000E+00 0.00000000E+00 0.00000000E+00 0.00000000E+00 0.00000000E+00 0.00000000E+00 24.1800003 13.3999996 37.5800018 0.428310961 50.1599960 0.00000000E+00 3.18552589 2.59525466 0.00000000E+00 1.29999995 20.5900002 1.90999997 12.2600002 43.0699997 2.53999996 15.5200005 1.12000000 1.04999995 0.639999986 34.1500015 48.5699997 17.2800007 1753.18005 84.2500000 19.6142502 2.46705699 1.27999997 0.00000000E+00 0.00000000E+00 0.00000000E+00 0.00000000E+00 0.00000000E+00 0.00000000E+00 0.00000000E+00 0.00000000E+00 0.00000000E+00 0.00000000E+00 0.00000000E+00 0.00000000E+00
 324 705412 1 3 172 81.7900009 26.0000000 53.0000000 6.13999987 6.25000000 0.00000000E+00 0.00000000E+00 5.84999990 5.92999983 4.30000019 2.40000010 81.0000000 5.00000000 3.00000000 12.0400000 6.15999985 10.1999998 8.53999996 0.00000000E+00 11.8599997 6.21999979 6.96000004 7.51999998 3.01999998 48.3050003 4.10500002 1.78500009 48.3050003 4.10500002 1.78500009 56.0000000 29.0000000 75.9400024 1.42999995 22.2800007 39.3300018 24.8199997 111.500000 106.500000 0.00000000E+00 0.00000000E+00 0.00000000E+00 0.00000000E+00 18.0000000 0.00000000E+00 0.00000000E+00 0.00000000E+00 0.00000000E+00 0.00000000E+00 0.00000000E+00 0.00000000E+00 23.8999996 12.3799992 36.2799988 0.443574995 45.5100021 4.71402454 3.17387843 2.51608229 29.7099991 1.14999998 18.8400002 1.89999998 10.7299995 44.0900002 2.84999990 17.1200008 0.899999976 0.889999986 1.52999997 30.7199993 49.7299995 19.5500011 1758.76001 89.7300034 21.6932507 2.92089844 1.42999995 0.00000000E+00 0.00000000E+00 0.00000000E+00 0.00000000E+00 0.00000000E+00 0.00000000E+00 0.00000000E+00 0.00000000E+00 0.00000000E+00 0.00000000E+00 0.00000000E+00 0.00000000E+00
 325 705532 1 3 167 73.8199997 31.0000000 49.0000000 6.32999992 6.15000010 0.00000000E+00 0.00000000E+00 5.98999977 6.07000017 2.50000000 2.90000010 78.0000000 5.40000010 2.70000005 10.9600000 5.21999979 9.07999992 7.92000008 0.00000000E+00 10.6999998 5.69999981 5.98000002 7.09999990 2.90000010 47.3750000 5.55500031 1.78499997 47.3750000 5.55500031 1.78499997 52.0000000 36.0000000 75.8700027 1.38999999 22.3700008 37.1899986 27.1499996 103.500000 98.5000000 0.00000000E+00 0.00000000E+00 0.00000000E+00 0.00000000E+00 18.0000000 0.00000000E+00 0.00000000E+00 0.00000000E+00 0.00000000E+00 0.00000000E+00 0.00000000E+00 0.00000000E+00 21.6599998 10.9200001 32.5800018 0.441343844 41.2399979 4.63957167 3.07546735 2.39059591 29.6800003 1.45000005 20.2099991 1.95000005 11.6199999 43.6599998 2.81999993 15.7100000 0.990000010 0.879999995 0.720000029 33.2799988 49.3100014 17.4200001 1753.26001 85.1399994 19.6427498 2.55829334 1.38999999 0.00000000E+00 0.00000000E+00 0.00000000E+00 0.00000000E+00 0.00000000E+00 0.00000000E+00 0.00000000E+00 0.00000000E+00 0.00000000E+00 0.00000000E+00 0.00000000E+00 0.00000000E+00
 326 705450 1 3 172 77.3799973 27.0000000 41.0000000 6.44999981 6.57000017 0.00000000E+00 0.00000000E+00 6.19999981 6.07000017 3.50000000 3.09999990 82.0000000 4.00000000 2.79999995 11.6400003 5.88000011 9.46000004 7.92000008 0.00000000E+00 11.3299999 6.42000008 5.92000008 7.09999990 2.64000010 44.7750015 6.50000000 1.45000005 44.7750015 6.50000000 1.45000005 45.0000000 35.0000000 75.8799973 1.66999996 22.2299995 32.1399994 39.3199997 105.000000 100.500000 0.00000000E+00 0.00000000E+00 0.00000000E+00 0.00000000E+00 16.0000000 0.00000000E+00 0.00000000E+00 0.00000000E+00 0.00000000E+00 0.00000000E+00 0.00000000E+00 0.00000000E+00 22.9700012 12.3000002 35.2700005 0.455802560 42.1099968 4.65396023 3.13418913 2.50959921 27.6200027 2.07999992 19.4400005 2.06999993 10.8900003 44.9599991 2.94000006 14.6899996 1.00999999 0.959999979 0.949999988 32.4099998 50.9300003 16.6499996 1752.30005 85.2399979 18.9332504 2.63005233 1.66999996 0.00000000E+00 0.00000000E+00 0.00000000E+00 0.00000000E+00 0.00000000E+00 0.00000000E+00 0.00000000E+00 0.00000000E+00 0.00000000E+00 0.00000000E+00 0.00000000E+00 0.00000000E+00
 327 705414 1 3 172 77.2799988 30.0000000 53.0000000 6.48999977 6.23999977 0.00000000E+00 0.00000000E+00 6.21999979 6.17000008 4.00000000 2.59999990 78.0000000 4.69999981 3.00000000 11.5600004 5.90000010 9.61999989 7.92000008 0.00000000E+00 10.8599997 6.13999987 7.17999983 7.05999994 2.51999998 50.9449997 4.11500025 2.20000005 50.9449997 4.11500025 2.20000005 48.0000000 28.0000000 76.3799973 0.959999979 22.2199993 39.5099983 21.3500004 104.000000 99.5000000 0.00000000E+00 0.00000000E+00 0.00000000E+00 0.00000000E+00 18.0000000 0.00000000E+00 0.00000000E+00 0.00000000E+00 0.00000000E+00 0.00000000E+00 0.00000000E+00 0.00000000E+00 22.4200001 12.0400000 34.4599991 0.445910960 42.8199997 4.64439106 3.10995340 2.48823452 26.7200012 1.40999997 20.6399994 2.42000008 10.2900000 42.4900017 2.52999997 17.6499996 1.33000004 0.939999998 0.310000002 32.3400002 48.3800011 19.2899990 1750.92004 88.2900009 21.8295002 2.73005581 0.959999979 0.00000000E+00 0.00000000E+00 0.00000000E+00 0.00000000E+00 0.00000000E+00 0.00000000E+00 0.00000000E+00 0.00000000E+00 0.00000000E+00 0.00000000E+00 0.00000000E+00 0.00000000E+00
 328 705448 1 3 172 69.5000000 27.0000000 49.0000000 6.63999987 6.26000023 0.00000000E+00 0.00000000E+00 6.05000019 6.26999998 3.79999995 3.29999995 77.0000000 5.00000000 2.50000000 10.1400003 5.57999992 9.14000034 6.80000019 0.00000000E+00 10.0400000 5.90000010 6.15999985 6.28000021 2.42000008 48.5299988 4.46999979 0.805000007 48.5299988 4.46999979 0.805000007 52.0000000 27.0000000 76.6299973 0.829999983 22.5599995 36.2999992 22.9799995 98.0000000 93.0000000 0.00000000E+00 0.00000000E+00 0.00000000E+00 0.00000000E+00 17.0000000 0.00000000E+00 0.00000000E+00 0.00000000E+00 0.00000000E+00 0.00000000E+00 0.00000000E+00 0.00000000E+00 20.1800003 11.4799995 31.6599998 0.455539554 37.8400002 4.58496761 3.00469208 2.44060636 28.5000000 1.51999998 20.5499992 2.70000005 8.93999958 43.7599983 2.84999990 16.9500008 1.23000002 0.699999988 0.810000002 31.0099983 50.0099983 18.9900017 1750.62000 89.2200012 21.4702511 2.87713647 0.829999983 0.00000000E+00 0.00000000E+00 0.00000000E+00 0.00000000E+00 0.00000000E+00 0.00000000E+00 0.00000000E+00 0.00000000E+00 0.00000000E+00 0.00000000E+00 0.00000000E+00 0.00000000E+00
 329 706774 2 4 177 74.5000000 17.0000000 50.0000000 6.98999977 6.36000013 0.00000000E+00 0.00000000E+00 5.71999979 5.80000019 3.90000010 2.20000005 80.5000000 4.69999981 2.70000005 11.0000000 5.30000019 8.14000034 8.22000027 0.00000000E+00 10.9399996 5.07999992 5.28000021 7.17999983 2.22000003 48.8650017 8.48499966 4.27500010 48.8650017 8.48499966 4.27500010 46.0000000 24.0000000 75.3099976 1.14999998 23.2099991 32.4700012 32.1399994 95.5000000 86.5000000 49.4000015 0.00000000E+00 0.00000000E+00 0.00000000E+00 14.5000000 0.00000000E+00 0.00000000E+00 0.00000000E+00 0.00000000E+00 0.00000000E+00 0.00000000E+00 0.00000000E+00 21.9399986 10.3800001 32.3199997 0.433825493 42.1800003 4.55912638 3.08831143 2.33988094 21.0000000 1.49000001 22.1700001 2.47000003 11.5400000 42.7799988 2.78999996 13.8500004 1.38999999 0.730000019 0.790000021 35.2000008 48.7700005 16.0300007 1747.79993 82.2200012 18.6392498 2.33579540 1.14999998 0.00000000E+00 0.00000000E+00 0.00000000E+00 0.00000000E+00 0.00000000E+00 0.00000000E+00 0.00000000E+00 0.00000000E+00 0.00000000E+00 0.00000000E+00 0.00000000E+00 0.00000000E+00
 332 706906 2 4 173 70.5599976 25.0000000 48.0000000 6.26000023 6.01000023 0.00000000E+00 0.00000000E+00 5.71999979 5.92000008 5.50000000 4.80000019 79.5000000 4.80000019 3.90000010 11.0400000 4.90000010 9.03999996 8.57999992 0.00000000E+00 10.8599997 3.46000004 5.03999996 7.84000015 3.64000010 47.7999992 9.14000034 4.49499989 47.7999992 9.14000034 4.49499989 45.0000000 47.0000000 75.0199966 1.82000005 22.9599991 35.0900002 35.8699989 99.5000000 94.5000000 47.2000008 0.00000000E+00 0.00000000E+00 0.00000000E+00 13.5000000 0.00000000E+00 0.00000000E+00 0.00000000E+00 0.00000000E+00 0.00000000E+00 0.00000000E+00 0.00000000E+00 21.8999996 8.36000061 30.2600002 0.428854883 40.2999954 4.60015774 3.08648658 2.12345839 28.9400024 1.46000004 22.4799995 2.01999998 13.1300001 43.0600014 2.60999990 12.3699999 1.23000002 0.899999976 0.730000019 37.0699997 48.5900002 14.3299999 1748.23999 78.4800034 16.7747498 2.11707592 1.82000005 0.00000000E+00 0.00000000E+00 0.00000000E+00 0.00000000E+00 0.00000000E+00 0.00000000E+00 0.00000000E+00 0.00000000E+00 0.00000000E+00 0.00000000E+00 0.00000000E+00 0.00000000E+00
 335 707012 2 4 171 64.1299973 21.0000000 40.0000000 6.82999992 6.48000002 0.00000000E+00 0.00000000E+00 5.78000021 5.67000008 3.20000005 4.00000000 76.9000015 4.80000019 2.40000010 10.1999998 4.88000011 7.38000011 6.86000013 0.00000000E+00 9.76000023 5.03999996 4.90000010 5.86000013 2.07999992 43.5849991 7.39499998 2.74000001 43.5849991 7.39499998 2.74000001 46.0000000 26.0000000 74.9000015 1.37000000 23.4899998 31.8199997 34.4900017 84.5000000 85.0000000 44.4000015 0.00000000E+00 0.00000000E+00 0.00000000E+00 21.5000000 0.00000000E+00 0.00000000E+00 0.00000000E+00 0.00000000E+00 0.00000000E+00 0.00000000E+00 0.00000000E+00 19.9599991 9.92000008 29.8799992 0.465928584 34.2500000 4.43675137 2.99373031 2.29455304 20.3700027 1.23000002 19.3999996 1.97000003 11.5000000 46.7299995 2.72000003 13.9399996 1.10000002 0.790000021 0.610000014 32.1300011 52.2099991 15.6499996 1754.95996 84.6100006 18.0552502 2.63336444 1.37000000 0.00000000E+00 0.00000000E+00 0.00000000E+00 0.00000000E+00 0.00000000E+00 0.00000000E+00 0.00000000E+00 0.00000000E+00 0.00000000E+00 0.00000000E+00 0.00000000E+00 0.00000000E+00
 339 707011 2 4 171 70.6600037 20.0000000 44.0000000 6.63999987 6.32999992 0.00000000E+00 0.00000000E+00 5.78999996 6.15999985 3.70000005 3.20000005 78.0000000 4.80000019 3.29999995 10.1599998 4.82000017 7.88000011 7.53999996 0.00000000E+00 9.46000004 4.88000011 4.94000006 6.42000008 2.25999999 46.2449989 8.13000011 3.93000007 46.2449989 8.13000011 3.93000007 40.0000000 33.0000000 75.5000000 2.20000005 22.0200005 25.0900002 46.0099983 89.0000000 82.0000000 43.4000015 0.00000000E+00 0.00000000E+00 0.00000000E+00 14.5000000 0.00000000E+00 0.00000000E+00 0.00000000E+00 0.00000000E+00 0.00000000E+00 0.00000000E+00 0.00000000E+00 19.6199989 9.70000076 29.3199997 0.414944768 41.3400040 4.48863649 2.97654939 2.27212596 18.3399963 1.42999995 20.4899998 2.70000005 9.39000034 45.9500008 3.09999990 14.1400003 1.02999997 0.939999998 0.829999983 31.3099995 52.6900024 16.0000000 1751.44006 85.7200012 18.3472500 2.73778343 2.20000005 0.00000000E+00 0.00000000E+00 0.00000000E+00 0.00000000E+00 0.00000000E+00 0.00000000E+00 0.00000000E+00 0.00000000E+00 0.00000000E+00 0.00000000E+00 0.00000000E+00 0.00000000E+00
 340 707096 2 4 170 69.7900009 16.0000000 36.0000000 6.59000015 6.50000000 0.00000000E+00 0.00000000E+00 5.76000023 5.84000015 2.79999995 2.50000000 76.6999969 5.00000000 2.50000000 10.6800003 5.13999987 8.89999962 7.05999994 0.00000000E+00 10.3599997 5.17999983 6.07999992 6.51999998 2.22000003 48.5250015 5.98999977 3.37000012 48.5250015 5.98999977 3.37000012 50.0000000 24.0000000 74.9499969 1.47000003 23.3299999 0.00000000E+00 27.1700001 93.0000000 79.0000000 42.0000000 0.00000000E+00 0.00000000E+00 0.00000000E+00 16.5000000 0.00000000E+00 0.00000000E+00 0.00000000E+00 0.00000000E+00 0.00000000E+00 0.00000000E+00 0.00000000E+00 21.0400009 10.3199997 31.3600006 0.449348032 38.4300003 4.53259945 3.04642534 2.33408380 23.2099991 1.46000004 21.3799992 1.83000004 12.7299995 44.6800003 2.50000000 12.8500004 0.889999986 0.870000005 0.819999993 35.5699997 49.8800011 14.5600004 1751.30005 79.8899994 16.6970005 2.24599385 1.47000003 0.00000000E+00 0.00000000E+00 0.00000000E+00 0.00000000E+00 0.00000000E+00 0.00000000E+00 0.00000000E+00 0.00000000E+00 0.00000000E+00 0.00000000E+00 0.00000000E+00 0.00000000E+00
 342 706776 2 4 177 63.4599991 30.0000000 37.0000000 6.42999983 6.69000006 0.00000000E+00 0.00000000E+00 5.57999992 5.90000010 3.79999995 2.09999990 81.0000000 4.40000010 2.40000010 9.89999962 4.92000008 8.56000042 7.61999989 0.00000000E+00 9.73999977 5.15999985 6.01999998 7.00000000 1.75999999 49.5550003 7.94999981 4.59000015 49.5550003 7.94999981 4.59000015 54.0000000 18.0000000 75.3600006 1.41999996 22.8500004 40.0000000 24.3999996 91.0000000 86.5000000 0.00000000E+00 0.00000000E+00 0.00000000E+00 0.00000000E+00 12.5000000 0.00000000E+00 0.00000000E+00 0.00000000E+00 0.00000000E+00 0.00000000E+00 0.00000000E+00 0.00000000E+00 19.6399994 10.0799999 29.7199993 0.468326509 33.7399979 4.51085949 2.97756839 2.31055331 27.5400009 1.48000002 20.7099991 2.57999992 9.40999985 45.5099983 3.00000000 14.8699999 1.02999997 0.790000021 0.610000014 31.5999985 51.8799973 16.5100002 1750.12000 85.9300003 18.8369999 2.71930385 1.41999996 0.00000000E+00 0.00000000E+00 0.00000000E+00 0.00000000E+00 0.00000000E+00 0.00000000E+00 0.00000000E+00 0.00000000E+00 0.00000000E+00 0.00000000E+00 0.00000000E+00 0.00000000E+00
 346 706972 2 4 171 68.1600037 24.0000000 37.0000000 6.50000000 6.78999996 0.00000000E+00 0.00000000E+00 6.15000010 5.90000010 4.00000000 2.40000010 81.5999985 5.50000000 2.70000005 11.8400002 5.17999983 8.80000019 8.02000046 0.00000000E+00 10.8599997 5.40000010 5.57999992 7.28000021 2.51999998 48.0999985 6.40499973 3.04999995 48.0999985 6.40499973 3.04999995 44.0000000 33.0000000 75.6800003 1.04999995 22.9699993 30.2700005 37.4500008 98.5000000 94.5000000 47.7999992 0.00000000E+00 0.00000000E+00 0.00000000E+00 20.5000000 0.00000000E+00 0.00000000E+00 0.00000000E+00 0.00000000E+00 0.00000000E+00 0.00000000E+00 0.00000000E+00 22.7000008 10.5799999 33.2799988 0.488262862 34.8800049 4.59005642 3.12236500 2.35896540 30.3399963 1.62000000 22.6299992 2.48000002 11.5299997 43.0099983 2.78999996 13.2100000 1.29999995 0.680000007 0.730000019 35.7799988 48.9599991 15.2399998 1745.76001 80.7399979 17.7639999 2.25656796 1.04999995 0.00000000E+00 0.00000000E+00 0.00000000E+00 0.00000000E+00 0.00000000E+00 0.00000000E+00 0.00000000E+00 0.00000000E+00 0.00000000E+00 0.00000000E+00 0.00000000E+00 0.00000000E+00
 347 706775 2 4 177 79.3000031 43.0000000 20.0000000 6.55999994 6.65000010 0.00000000E+00 0.00000000E+00 5.84000015 5.76999998 2.59999990 2.59999990 84.1999969 3.79999995 2.09999990 10.5200005 5.55999994 8.34000015 6.80000019 0.00000000E+00 10.0000000 5.30000019 6.13999987 6.71999979 1.48000002 45.6949997 7.68999958 4.00999975 45.6949997 7.68999958 4.00999975 52.0000000 16.0000000 78.8000031 1.21000004 22.5499992 39.2299995 38.0600014 91.0000000 88.5000000 50.5000000 0.00000000E+00 0.00000000E+00 0.00000000E+00 12.5000000 0.00000000E+00 0.00000000E+00 0.00000000E+00 0.00000000E+00 0.00000000E+00 0.00000000E+00 0.00000000E+00 20.5200005 10.8600006 31.3800011 0.395712495 47.9200020 4.51085949 3.02139997 2.38508630 11.6999969 1.51999998 22.4899998 2.74000001 10.3599997 42.7299995 2.94000006 14.8400002 1.10000002 0.759999990 0.519999981 34.3699989 49.1699982 16.4600010 1746.02002 83.1900024 18.7892494 2.42042494 1.21000004 0.00000000E+00 0.00000000E+00 0.00000000E+00 0.00000000E+00 0.00000000E+00 0.00000000E+00 0.00000000E+00 0.00000000E+00 0.00000000E+00 0.00000000E+00 0.00000000E+00 0.00000000E+00
 349 706907 2 4 173 55.0999985 22.0000000 42.0000000 6.48000002 6.75000000 0.00000000E+00 0.00000000E+00 5.69999981 5.86999989 4.19999981 3.70000005 76.5000000 4.50000000 2.90000010 9.61999989 4.53999996 7.57999992 6.90000010 0.00000000E+00 10.0200005 4.69999981 4.84000015 5.92000008 1.88000000 50.4100037 8.80500031 6.15000010 50.4100037 8.80500031 6.15000010 43.0000000 27.0000000 75.5599976 1.49000001 22.8400002 29.0200005 27.8700008 83.5000000 78.0000000 41.0000000 0.00000000E+00 0.00000000E+00 0.00000000E+00 14.5000000 0.00000000E+00 0.00000000E+00 0.00000000E+00 0.00000000E+00 0.00000000E+00 0.00000000E+00 0.00000000E+00 19.6399994 9.23999977 28.8799992 0.524137914 26.2199993 4.42484665 2.97756839 2.22354198 28.4000015 1.63000000 22.0100002 2.81999993 10.0500002 43.9099998 3.00999999 13.4700003 1.44000006 1.01999998 0.639999986 33.6899986 50.7599983 15.5500002 1747.14001 83.3000031 18.2590008 2.47254372 1.49000001 0.00000000E+00 0.00000000E+00 0.00000000E+00 0.00000000E+00 0.00000000E+00 0.00000000E+00 0.00000000E+00 0.00000000E+00 0.00000000E+00 0.00000000E+00 0.00000000E+00 0.00000000E+00
 352 706824 2 4 177 66.4300003 22.0000000 39.0000000 6.36999989 6.07000017 0.00000000E+00 0.00000000E+00 5.82999992 5.75000000 5.19999981 2.79999995 81.6999969 3.79999995 2.79999995 11.6400003 4.88000011 9.88000011 8.84000015 0.00000000E+00 11.3400002 5.05999994 5.71999979 8.06000042 2.40000010 50.2249985 6.54500008 3.67499995 50.2249985 6.54500008 3.67499995 46.0000000 33.0000000 74.1999969 3.28999996 22.3099995 30.7800007 41.5000000 101.000000 90.5000000 50.5000000 0.00000000E+00 0.00000000E+00 0.00000000E+00 16.5000000 0.00000000E+00 0.00000000E+00 0.00000000E+00 0.00000000E+00 0.00000000E+00 0.00000000E+00 0.00000000E+00 22.9799995 9.94000053 32.9199982 0.495559216 33.5100021 4.61512041 3.13462424 2.29656696 34.5699997 1.39999998 21.4200001 2.56999993 10.8400002 45.1599998 3.13000011 13.0000000 0.949999988 0.930000007 0.589999974 33.6599998 51.7900009 14.5400000 1749.28003 81.8199997 16.7847500 2.43077826 3.28999996 0.00000000E+00 0.00000000E+00 0.00000000E+00 0.00000000E+00 0.00000000E+00 0.00000000E+00 0.00000000E+00 0.00000000E+00 0.00000000E+00 0.00000000E+00 0.00000000E+00 0.00000000E+00
 353 706890 2 4 173 71.4199982 17.0000000 40.0000000 6.42999983 6.25000000 0.00000000E+00 0.00000000E+00 5.88000011 5.78999996 2.90000010 4.40000010 80.5000000 4.00000000 2.70000005 9.93999958 4.94000006 8.23999977 7.23999977 0.00000000E+00 9.65999985 4.86000013 5.88000011 6.30000019 1.72000003 49.6949997 6.69999981 4.29500008 49.6949997 6.69999981 4.29500008 48.0000000 19.0000000 75.2600021 1.38000000 23.1399994 38.2799988 31.1599998 88.5000000 82.0000000 45.7999992 0.00000000E+00 0.00000000E+00 0.00000000E+00 14.5000000 0.00000000E+00 0.00000000E+00 0.00000000E+00 0.00000000E+00 0.00000000E+00 0.00000000E+00 0.00000000E+00 19.5999985 9.80000019 29.3999977 0.411649376 42.0200005 4.48300266 2.97552943 2.28238249 17.0800018 1.25999999 20.4799995 2.45000005 10.3400002 45.1800003 2.95000005 14.8400002 1.02999997 0.670000017 0.810000002 32.0799980 51.2500000 16.6800003 1752.23999 85.6399994 18.9912510 2.66957617 1.38000000 0.00000000E+00 0.00000000E+00 0.00000000E+00 0.00000000E+00 0.00000000E+00 0.00000000E+00 0.00000000E+00 0.00000000E+00 0.00000000E+00 0.00000000E+00 0.00000000E+00 0.00000000E+00
 355 707095 2 4 170 72.1900024 20.0000000 44.0000000 6.57999992 6.75000000 0.00000000E+00 0.00000000E+00 5.90000010 6.07000017 2.79999995 2.09999990 71.5000000 5.50000000 2.79999995 9.65999985 4.63999987 7.80000019 6.57999992 0.00000000E+00 8.97999954 4.65999985 4.84000015 5.96000004 2.01999998 44.1250000 8.10500050 3.77499986 44.1250000 8.10500050 3.77499986 40.0000000 23.0000000 75.5899963 1.54999995 22.6800003 28.9599991 31.9599991 83.5000000 77.0000000 38.0000000 0.00000000E+00 0.00000000E+00 0.00000000E+00 12.5000000 0.00000000E+00 0.00000000E+00 0.00000000E+00 0.00000000E+00 0.00000000E+00 0.00000000E+00 0.00000000E+00 18.6399994 9.29999924 27.9399986 0.387034178 44.2500038 4.42484665 2.92530966 2.23001432 11.3099976 1.41999996 20.6100006 2.03999996 11.4200001 45.7599983 2.72000003 13.6000004 0.970000029 0.720000029 0.750000000 33.4500008 51.2399979 15.3200006 1752.14001 82.8499985 17.5710011 2.47683096 1.54999995 0.00000000E+00 0.00000000E+00 0.00000000E+00 0.00000000E+00 0.00000000E+00 0.00000000E+00 0.00000000E+00 0.00000000E+00 0.00000000E+00 0.00000000E+00 0.00000000E+00 0.00000000E+00
 358 706974 2 4 171 62.6899986 17.0000000 37.0000000 6.57999992 6.44999981 0.00000000E+00 0.00000000E+00 6.30000019 6.03000021 4.59999990 2.70000005 78.8000031 3.59999990 2.29999995 9.96000004 5.01999998 8.60000038 7.23999977 0.00000000E+00 9.88000011 5.21999979 5.90000010 6.13999987 1.50000000 50.8050003 7.30499983 3.97499990 50.8050003 7.30499983 3.97499990 45.0000000 17.0000000 76.2500000 1.00999999 22.5499992 32.0499992 30.5599995 92.5000000 85.0000000 47.2000008 0.00000000E+00 0.00000000E+00 0.00000000E+00 13.5000000 0.00000000E+00 0.00000000E+00 0.00000000E+00 0.00000000E+00 0.00000000E+00 0.00000000E+00 0.00000000E+00 19.8400002 10.2399998 30.0799999 0.479821354 32.6100006 4.52720881 2.98770022 2.32630157 29.8100014 1.36000001 20.7000008 2.36999989 10.9300003 44.1500015 2.89000010 15.1800003 1.02999997 0.790000021 0.600000024 32.9900017 50.2000008 16.8099995 1751.20007 84.8499985 19.0950012 2.57199144 1.00999999 0.00000000E+00 0.00000000E+00 0.00000000E+00 0.00000000E+00 0.00000000E+00 0.00000000E+00 0.00000000E+00 0.00000000E+00 0.00000000E+00 0.00000000E+00 0.00000000E+00 0.00000000E+00
 359 706851 2 4 174 66.0500031 21.0000000 39.0000000 6.26000023 6.30999994 0.00000000E+00 0.00000000E+00 5.67000008 5.50000000 3.00000000 2.29999995 74.3000031 4.80000019 2.59999990 9.77999973 4.73999977 8.22000027 5.90000010 0.00000000E+00 9.53999996 4.71999979 5.09999990 5.38000011 1.58000004 57.2399979 6.43000031 5.14499998 57.2399979 6.43000031 5.14499998 47.0000000 23.0000000 75.1999969 1.57000005 22.8700008 37.0200005 32.9599991 84.0000000 77.0000000 0.00000000E+00 0.00000000E+00 0.00000000E+00 0.00000000E+00 18.5000000 0.00000000E+00 0.00000000E+00 0.00000000E+00 0.00000000E+00 0.00000000E+00 0.00000000E+00 0.00000000E+00 19.3199997 9.45999908 28.7799988 0.435730457 37.2700043 4.43081665 2.96114087 2.24707222 17.9499969 1.59000003 21.1800003 3.05999994 8.77000046 44.7900009 3.21000004 14.9200001 1.05999994 0.639999986 0.779999971 31.5400009 51.7000008 16.7600002 1748.00000 86.2799988 19.1124992 2.73557377 1.57000005 0.00000000E+00 0.00000000E+00 0.00000000E+00 0.00000000E+00 0.00000000E+00 0.00000000E+00 0.00000000E+00 0.00000000E+00 0.00000000E+00 0.00000000E+00 0.00000000E+00 0.00000000E+00
 360 706982 2 4 171 65.7600021 20.0000000 41.0000000 6.53999996 6.34000015 0.00000000E+00 0.00000000E+00 5.67000008 5.65999985 3.50000000 2.40000010 76.0000000 4.50000000 2.59999990 10.1400003 5.11999989 8.26000023 6.51999998 0.00000000E+00 9.65999985 5.44000006 5.21999979 5.90000010 1.60000002 51.7900009 4.98499966 2.96499991 51.7900009 4.98499966 2.96499991 47.0000000 20.0000000 75.5500031 1.39999998 23.0499992 35.2299995 26.9300003 88.5000000 82.5000000 43.7999992 0.00000000E+00 0.00000000E+00 0.00000000E+00 16.5000000 0.00000000E+00 0.00000000E+00 0.00000000E+00 0.00000000E+00 0.00000000E+00 0.00000000E+00 0.00000000E+00 19.7999992 10.5599995 30.3599987 0.461678803 35.4000015 4.48300266 2.98568201 2.35707331 22.7399979 1.52999997 21.5799999 2.47000003 10.6700001 43.5299988 2.78999996 15.0299997 1.04999995 0.720000029 0.629999995 33.7799988 49.5099983 16.7099991 1748.47998 83.9799957 18.9977493 2.48608637 1.39999998 0.00000000E+00 0.00000000E+00 0.00000000E+00 0.00000000E+00 0.00000000E+00 0.00000000E+00 0.00000000E+00 0.00000000E+00 0.00000000E+00 0.00000000E+00 0.00000000E+00 0.00000000E+00
 361 706970 2 4 171 68.3499985 14.0000000 42.0000000 6.53999996 6.80000019 0.00000000E+00 0.00000000E+00 5.65999985 5.69000006 3.50000000 2.59999990 79.0000000 4.00000000 2.40000010 10.0000000 4.78000021 8.50000000 6.32000017 0.00000000E+00 10.0200005 5.07999992 5.71999979 5.63999987 1.44000006 50.7399979 5.80499983 3.06999993 50.7399979 5.80499983 3.06999993 50.0000000 15.0000000 75.7799988 0.699999988 23.1900005 38.7400017 24.1700001 87.0000000 80.0000000 43.4000015 0.00000000E+00 0.00000000E+00 0.00000000E+00 16.0000000 0.00000000E+00 0.00000000E+00 0.00000000E+00 0.00000000E+00 0.00000000E+00 0.00000000E+00 0.00000000E+00 20.0200005 9.86000061 29.8800011 0.437161684 38.4699974 4.46590805 2.99673176 2.28848624 18.6500015 1.52999997 21.1200008 2.73000002 9.80000019 42.0999985 2.99000001 17.3500004 1.09000003 0.649999976 0.620000005 32.4500008 48.4699974 19.0600014 1748.35999 87.6800003 21.3617496 2.70200300 0.699999988 0.00000000E+00 0.00000000E+00 0.00000000E+00 0.00000000E+00 0.00000000E+00 0.00000000E+00 0.00000000E+00 0.00000000E+00 0.00000000E+00 0.00000000E+00 0.00000000E+00 0.00000000E+00
 362 706825 2 4 177 69.4100037 21.0000000 38.0000000 6.84000015 6.69999981 0.00000000E+00 0.00000000E+00 5.78000021 5.59999990 4.90000010 2.50000000 79.6999969 4.90000010 2.90000010 10.4399996 4.55999994 8.92000008 7.50000000 0.00000000E+00 9.77999973 4.71999979 5.13999987 6.73999977 2.24000001 50.7700005 8.05999947 4.96999979 50.7700005 8.05999947 4.96999979 48.0000000 27.0000000 75.0599976 1.69000006 23.0300007 28.1100006 31.0100002 92.0000000 86.5000000 47.4000015 0.00000000E+00 0.00000000E+00 0.00000000E+00 19.5000000 0.00000000E+00 0.00000000E+00 0.00000000E+00 0.00000000E+00 0.00000000E+00 0.00000000E+00 0.00000000E+00 20.2199993 9.27999973 29.5000000 0.425010771 39.9100037 4.52178860 3.00667214 2.22786140 22.5899963 1.47000003 21.5699997 2.34999990 10.9200001 43.4799995 2.64000010 13.8500004 1.86000001 0.829999983 1.01999998 33.9599991 49.2999992 16.7299995 1749.80005 84.6200027 19.8225002 2.49175501 1.69000006 0.00000000E+00 0.00000000E+00 0.00000000E+00 0.00000000E+00 0.00000000E+00 0.00000000E+00 0.00000000E+00 0.00000000E+00 0.00000000E+00 0.00000000E+00 0.00000000E+00 0.00000000E+00
 363 706983 2 4 171 73.2500000 18.0000000 39.0000000 6.15000010 6.01000023 0.00000000E+00 0.00000000E+00 5.51999998 5.46999979 3.79999995 2.50000000 79.0000000 3.59999990 2.70000005 10.2799997 4.96000004 9.06000042 7.28000021 0.00000000E+00 9.89999962 4.98000002 5.73999977 6.86000013 1.96000004 55.0299988 6.93000031 4.95499992 55.0299988 6.93000031 4.95499992 55.0000000 20.0000000 75.3199997 1.25999999 23.2199993 38.5499992 27.8199997 93.5000000 86.0000000 44.7999992 0.00000000E+00 0.00000000E+00 0.00000000E+00 16.5000000 0.00000000E+00 0.00000000E+00 0.00000000E+00 0.00000000E+00 0.00000000E+00 0.00000000E+00 0.00000000E+00 20.1800003 9.94000053 30.1200008 0.411194563 43.1299973 4.53796148 3.00469208 2.29656696 20.2500000 1.41999996 20.1000004 2.25999999 10.2700005 46.5999985 2.84999990 14.1700001 1.11000001 0.879999995 0.340000004 31.7900009 52.5900002 15.6199999 1752.04004 84.9399948 18.0447502 2.67190933 1.25999999 0.00000000E+00 0.00000000E+00 0.00000000E+00 0.00000000E+00 0.00000000E+00 0.00000000E+00 0.00000000E+00 0.00000000E+00 0.00000000E+00 0.00000000E+00 0.00000000E+00 0.00000000E+00
 364 706971 2 4 171 71.2300034 29.0000000 44.0000000 6.32999992 6.36999989 0.00000000E+00 0.00000000E+00 5.57999992 6.01999998 5.00000000 2.20000005 78.3000031 5.40000010 3.59999990 10.7799997 4.63999987 9.18000031 8.64000034 0.00000000E+00 10.7600002 4.92000008 4.84000015 7.92000008 2.68000007 53.0599976 7.26499987 5.62500000 53.0599976 7.26499987 5.62500000 46.0000000 41.0000000 75.6800003 1.39999998 22.5499992 31.3700008 34.9399986 97.0000000 92.0000000 44.7999992 0.00000000E+00 0.00000000E+00 0.00000000E+00 27.0000000 0.00000000E+00 0.00000000E+00 0.00000000E+00 0.00000000E+00 0.00000000E+00 0.00000000E+00 0.00000000E+00 21.5400009 9.55999947 31.1000004 0.436613768 40.1300049 4.57471085 3.06991172 2.25758767 25.7699966 1.89999998 23.3099995 2.94000006 10.1099997 43.0099983 2.98000002 13.2299995 0.939999998 0.730000019 0.850000024 35.3199997 49.6599998 15.0199995 1743.05994 80.6399994 17.2014999 2.28312564 1.39999998 0.00000000E+00 0.00000000E+00 0.00000000E+00 0.00000000E+00 0.00000000E+00 0.00000000E+00 0.00000000E+00 0.00000000E+00 0.00000000E+00 0.00000000E+00 0.00000000E+00 0.00000000E+00
 365 707031 2 4 171 69.9800034 18.0000000 44.0000000 6.78999996 6.40000010 0.00000000E+00 0.00000000E+00 5.67000008 5.94999981 4.09999990 2.00000000 79.5000000 5.00000000 2.90000010 10.8599997 5.15999985 8.93999958 7.48000002 0.00000000E+00 10.7600002 5.26000023 5.65999985 6.26000023 1.88000000 50.6900024 7.40999985 5.46500015 50.6900024 7.40999985 5.46500015 52.0000000 22.0000000 75.8199997 0.649999976 23.4599991 32.1199989 33.1800003 95.0000000 82.5000000 46.5999985 0.00000000E+00 0.00000000E+00 0.00000000E+00 17.0000000 0.00000000E+00 0.00000000E+00 0.00000000E+00 0.00000000E+00 0.00000000E+00 0.00000000E+00 0.00000000E+00 21.6199989 10.4200001 32.0400009 0.457845092 37.9400024 4.55387688 3.07361865 2.34372711 25.0199966 1.34000003 20.0799999 2.47000003 8.98999977 46.6899986 3.08999991 14.2700005 0.990000010 0.810000002 1.26999998 30.4099998 53.0599976 16.5300007 1753.69995 87.1100006 18.8465004 2.86451817 0.649999976 0.00000000E+00 0.00000000E+00 0.00000000E+00 0.00000000E+00 0.00000000E+00 0.00000000E+00 0.00000000E+00 0.00000000E+00 0.00000000E+00 0.00000000E+00 0.00000000E+00 0.00000000E+00
 369 705388 2 4 213 62.0200005 33.0000000 39.0000000 6.55000019 6.15000010 0.00000000E+00 0.00000000E+00 6.07000017 6.19999981 3.59999990 3.50000000 73.0000000 5.30000019 3.59999990 9.56000042 4.71999979 8.07999992 7.30000019 0.00000000E+00 9.52000046 4.76000023 4.78000021 5.63999987 2.25999999 48.2449989 5.33500004 3.08500004 48.2449989 5.33500004 3.08500004 40.0000000 32.0000000 74.9599991 3.00999999 21.6299992 28.1700001 31.6100006 86.5000000 79.5000000 49.4000015 0.00000000E+00 0.00000000E+00 0.00000000E+00 13.5000000 0.00000000E+00 0.00000000E+00 0.00000000E+00 0.00000000E+00 0.00000000E+00 0.00000000E+00 0.00000000E+00 19.0800018 9.47999954 28.5600014 0.460496634 33.4599991 4.46014452 2.94864082 2.24918437 24.4799995 1.41999996 20.1100006 2.26999998 10.2700005 46.5999985 2.84999990 14.1700001 1.11000001 0.870000005 0.340000004 31.8000011 52.5900002 15.6199999 1752.16003 84.9399948 18.0447502 2.67106915 3.00999999 0.00000000E+00 0.00000000E+00 0.00000000E+00 0.00000000E+00 0.00000000E+00 0.00000000E+00 0.00000000E+00 0.00000000E+00 0.00000000E+00 0.00000000E+00 0.00000000E+00 0.00000000E+00
 370 706973 2 4 171 58.5600014 17.0000000 41.0000000 6.59999990 6.73000002 0.00000000E+00 0.00000000E+00 5.55999994 5.59999990 2.90000010 2.50000000 77.0000000 4.09999990 2.90000010 9.02000046 4.13999987 7.59999990 6.88000011 0.00000000E+00 8.97999954 4.50000000 4.82000017 6.36000013 1.48000002 44.0950012 8.81499958 3.59499979 44.0950012 8.81499958 3.59499979 46.0000000 21.0000000 75.7799988 1.19000006 22.6900005 31.2800007 42.1199989 81.0000000 75.0000000 39.5999985 0.00000000E+00 0.00000000E+00 0.00000000E+00 16.5000000 0.00000000E+00 0.00000000E+00 0.00000000E+00 0.00000000E+00 0.00000000E+00 0.00000000E+00 0.00000000E+00 18.0000000 8.63999939 26.6399994 0.454917997 31.9200020 4.39444923 2.89037180 2.15640259 22.4399986 1.34000003 20.2500000 2.32999992 10.6099997 45.9199982 3.09999990 13.8599997 1.05999994 0.889999986 0.639999986 32.2000008 52.2399979 15.5599995 1752.53992 84.4199982 17.9259987 2.62173915 1.19000006 0.00000000E+00 0.00000000E+00 0.00000000E+00 0.00000000E+00 0.00000000E+00 0.00000000E+00 0.00000000E+00 0.00000000E+00 0.00000000E+00 0.00000000E+00 0.00000000E+00 0.00000000E+00
 373 707094 2 4 170 69.2200012 23.0000000 40.0000000 6.19999981 6.32999992 0.00000000E+00 0.00000000E+00 6.28000021 6.23000002 2.40000010 3.50000000 72.5000000 3.59999990 2.59999990 9.50000000 4.80000019 7.88000011 6.46000004 0.00000000E+00 9.69999981 5.11999989 5.69999981 5.42000008 1.89999998 48.1999969 7.48999977 3.75000000 48.1999969 7.48999977 3.75000000 49.0000000 20.0000000 76.0999985 1.63000000 21.8899994 35.4700012 33.3100014 84.0000000 74.0000000 36.2000008 0.00000000E+00 0.00000000E+00 0.00000000E+00 13.0000000 0.00000000E+00 0.00000000E+00 0.00000000E+00 0.00000000E+00 0.00000000E+00 0.00000000E+00 0.00000000E+00 19.2000008 9.92000008 29.1200008 0.420687675 40.0999985 4.43081665 2.95491028 2.29455304 14.7799988 1.23000002 19.7099991 1.95000005 11.8999996 44.7099991 2.52999997 15.0699997 1.15999997 1.01999998 0.720000029 32.8400002 50.2099991 16.9499989 1755.23999 85.2699966 19.3652496 2.59652877 1.63000000 0.00000000E+00 0.00000000E+00 0.00000000E+00 0.00000000E+00 0.00000000E+00 0.00000000E+00 0.00000000E+00 0.00000000E+00 0.00000000E+00 0.00000000E+00 0.00000000E+00 0.00000000E+00
 374 707008 1 4 171 62.1100006 26.0000000 35.0000000 6.65000010 6.61999989 0.00000000E+00 0.00000000E+00 6.21000004 6.65999985 2.79999995 2.70000005 81.5000000 4.50000000 2.00000000 9.72000027 5.76000023 8.92000008 6.57999992 0.00000000E+00 9.80000019 6.03999996 5.82000017 6.21999979 1.79999995 46.7750015 7.07999992 2.61999989 46.7750015 7.07999992 2.61999989 50.0000000 22.0000000 76.6500015 1.12000000 22.0799999 34.7900009 36.7000008 95.5000000 86.0000000 46.4000015 0.00000000E+00 0.00000000E+00 0.00000000E+00 17.5000000 0.00000000E+00 0.00000000E+00 0.00000000E+00 0.00000000E+00 0.00000000E+00 0.00000000E+00 0.00000000E+00 19.5200005 11.8000002 31.3199997 0.504266620 30.7900009 4.55912638 2.97143960 2.46809959 33.3899994 1.52999997 20.8400002 2.86999989 9.86999989 43.2999992 2.95000005 16.1900005 1.34000003 0.699999988 0.409999996 32.2400017 49.8199997 17.9400005 1748.68005 87.0400009 20.5255013 2.69975185 1.12000000 0.00000000E+00 0.00000000E+00 0.00000000E+00 0.00000000E+00 0.00000000E+00 0.00000000E+00 0.00000000E+00 0.00000000E+00 0.00000000E+00 0.00000000E+00 0.00000000E+00 0.00000000E+00
 375 706904 1 4 173 70.6600037 22.0000000 37.0000000 6.75000000 6.65999985 0.00000000E+00 0.00000000E+00 5.69000006 5.71000004 2.59999990 2.40000010 78.1999969 4.69999981 2.00000000 8.68000031 4.73999977 7.94000006 6.34000015 0.00000000E+00 8.73999977 4.98000002 5.26000023 5.42000008 1.62000000 53.5200005 6.81000042 4.65499973 53.5200005 6.81000042 4.65499973 46.0000000 23.0000000 76.1100006 1.13999999 22.5200005 31.6100006 28.8600006 88.5000000 80.5000000 44.7999992 0.00000000E+00 0.00000000E+00 0.00000000E+00 14.0000000 0.00000000E+00 0.00000000E+00 0.00000000E+00 0.00000000E+00 0.00000000E+00 0.00000000E+00 0.00000000E+00 17.4200001 9.71999931 27.1399994 0.384092808 43.5200043 4.48300266 2.85761905 2.27418566 17.8399963 1.38999999 19.7900009 2.33999991 9.89999962 43.4099998 2.95000005 17.1100006 1.15999997 1.12000000 0.819999993 31.0799999 49.8199997 19.0900002 1753.88000 89.1600037 21.4955006 2.86872578 1.13999999 0.00000000E+00 0.00000000E+00 0.00000000E+00 0.00000000E+00 0.00000000E+00 0.00000000E+00 0.00000000E+00 0.00000000E+00 0.00000000E+00 0.00000000E+00 0.00000000E+00 0.00000000E+00
 376 706902 1 4 173 69.9800034 28.0000000 32.0000000 6.36000013 6.42999983 0.00000000E+00 0.00000000E+00 6.36000013 6.59000015 2.29999995 2.79999995 79.0000000 5.40000010 3.09999990 9.77999973 5.07999992 9.65999985 8.06000042 0.00000000E+00 9.64000034 5.44000006 4.84000015 6.98000002 2.44000006 41.1800003 5.83500004 1.31999993 41.1800003 5.83500004 1.31999993 35.0000000 36.0000000 76.5800018 1.51999998 21.6200008 25.9300003 42.5400009 97.0000000 90.5000000 48.5999985 0.00000000E+00 0.00000000E+00 0.00000000E+00 15.5000000 0.00000000E+00 0.00000000E+00 0.00000000E+00 0.00000000E+00 0.00000000E+00 0.00000000E+00 0.00000000E+00 19.4200001 10.5200005 29.9400005 0.427836508 40.0400009 4.57471085 2.96630335 2.35327816 27.0199966 1.05999994 19.9799995 2.16000009 10.4600000 47.7900009 3.20000005 12.4899998 0.870000005 1.24000001 0.740000010 31.5000000 54.3899994 14.0999994 1755.26001 83.4599991 16.3297501 2.64952397 1.51999998 0.00000000E+00 0.00000000E+00 0.00000000E+00 0.00000000E+00 0.00000000E+00 0.00000000E+00 0.00000000E+00 0.00000000E+00 0.00000000E+00 0.00000000E+00 0.00000000E+00 0.00000000E+00
 381 706770 1 4 177 72.0000000 24.0000000 37.0000000 6.46000004 6.59000015 0.00000000E+00 0.00000000E+00 5.76000023 5.65000010 2.90000010 2.50000000 80.3000031 4.59999990 2.59999990 10.3599997 5.44000006 9.47999954 7.32000017 0.00000000E+00 10.1599998 5.88000011 6.03999996 7.05999994 2.07999992 51.5449982 6.27499962 3.47000027 51.5449982 6.27499962 3.47000027 46.0000000 23.0000000 75.7500000 1.08000004 22.8099995 34.9700012 29.2900009 102.000000 94.0000000 43.2000008 0.00000000E+00 0.00000000E+00 0.00000000E+00 17.5000000 0.00000000E+00 0.00000000E+00 0.00000000E+00 0.00000000E+00 0.00000000E+00 0.00000000E+00 0.00000000E+00 20.5200005 11.3199997 31.8400002 0.442222238 40.1599998 4.62497282 3.02139997 2.42657113 30.0000000 1.41999996 20.2500000 2.90000010 9.65999985 45.0200005 3.13000011 14.9899998 1.02999997 0.829999983 0.769999981 31.3299999 51.8800011 16.7899990 1751.21997 86.4899979 19.1170006 2.76061296 1.08000004 0.00000000E+00 0.00000000E+00 0.00000000E+00 0.00000000E+00 0.00000000E+00 0.00000000E+00 0.00000000E+00 0.00000000E+00 0.00000000E+00 0.00000000E+00 0.00000000E+00 0.00000000E+00
 384 706966 1 4 171 72.3799973 39.0000000 25.0000000 6.84000015 7.01999998 0.00000000E+00 0.00000000E+00 6.40000010 6.30000019 2.20000005 2.29999995 78.5999985 4.00000000 2.09999990 10.3199997 5.57999992 8.69999981 7.28000021 0.00000000E+00 10.5200005 5.80000019 5.55999994 6.05999994 2.09999990 46.3400002 5.44000006 2.22499990 46.3400002 5.44000006 2.22499990 50.0000000 22.0000000 76.4100037 0.600000024 23.0799999 33.0699997 21.5300007 102.500000 103.000000 49.0000000 0.00000000E+00 0.00000000E+00 0.00000000E+00 13.5000000 0.00000000E+00 0.00000000E+00 0.00000000E+00 0.00000000E+00 0.00000000E+00 0.00000000E+00 0.00000000E+00 20.8400002 11.3800001 32.2200012 0.445150614 40.1599960 4.62986279 3.03687429 2.43185735 30.1200027 1.32000005 20.2399998 2.50000000 10.9200001 43.3100014 3.16000009 15.7600002 1.20000005 0.870000005 0.720000029 32.4799995 49.8400002 17.6800003 1752.42004 86.4000015 20.1260014 2.66009855 0.600000024 0.00000000E+00 0.00000000E+00 0.00000000E+00 0.00000000E+00 0.00000000E+00 0.00000000E+00 0.00000000E+00 0.00000000E+00 0.00000000E+00 0.00000000E+00 0.00000000E+00 0.00000000E+00
 386 706772 1 4 177 83.6200027 22.0000000 33.0000000 6.46000004 6.44000006 0.00000000E+00 0.00000000E+00 5.96999979 5.63000011 3.00000000 2.90000010 77.5000000 4.80000019 2.90000010 9.76000023 5.09999990 8.97999954 7.69999981 0.00000000E+00 9.89999962 4.69999981 5.15999985 7.42000008 2.74000001 52.3199997 6.42999983 3.73500013 52.3199997 6.42999983 3.73500013 37.0000000 27.0000000 75.9400024 1.35000002 22.3500004 0.00000000E+00 25.7700005 98.5000000 90.5000000 43.4000015 0.00000000E+00 0.00000000E+00 0.00000000E+00 16.0000000 0.00000000E+00 0.00000000E+00 0.00000000E+00 0.00000000E+00 0.00000000E+00 0.00000000E+00 0.00000000E+00 19.6599998 9.79999924 29.4599991 0.352308035 54.1600037 4.59005642 2.97858620 2.28238225 14.8799973 1.34000003 19.3500004 2.59999990 9.47000027 46.8199997 3.32999992 14.1800003 1.16999996 1.00999999 0.720000029 30.1599998 53.7599983 16.0699997 1754.02002 87.0699997 18.5839996 2.88693619 1.35000002 0.00000000E+00 0.00000000E+00 0.00000000E+00 0.00000000E+00 0.00000000E+00 0.00000000E+00 0.00000000E+00 0.00000000E+00 0.00000000E+00 0.00000000E+00 0.00000000E+00 0.00000000E+00
 391 707376 1 4 161 73.7300034 18.0000000 42.0000000 6.23000002 6.71999979 0.00000000E+00 0.00000000E+00 5.84999990 5.59000015 4.09999990 3.59999990 82.3000031 3.70000005 2.79999995 11.1000004 5.48000002 9.30000019 8.02000046 0.00000000E+00 11.1199999 5.86000013 6.00000000 7.32000017 1.60000002 51.6800003 5.97500038 3.44000006 51.6800003 5.97500038 3.44000006 60.0000000 21.0000000 75.3899994 1.41999996 23.0799999 47.2900009 21.5599995 98.5000000 90.5000000 46.5999985 0.00000000E+00 0.00000000E+00 0.00000000E+00 18.5000000 0.00000000E+00 0.00000000E+00 0.00000000E+00 0.00000000E+00 0.00000000E+00 0.00000000E+00 0.00000000E+00 22.2200012 11.3400002 33.5600014 0.455174297 40.1700020 4.59005642 3.10099292 2.42833638 24.7699966 1.33000004 19.8099995 2.40000010 9.77000046 45.2999992 3.03999996 15.1499996 1.15999997 0.790000021 1.24000001 30.9099998 51.5299988 17.5499992 1754.14001 87.7900009 19.9982491 2.84018111 1.41999996 0.00000000E+00 0.00000000E+00 0.00000000E+00 0.00000000E+00 0.00000000E+00 0.00000000E+00 0.00000000E+00 0.00000000E+00 0.00000000E+00 0.00000000E+00 0.00000000E+00 0.00000000E+00
 393 706887 1 4 173 66.2399979 22.0000000 40.0000000 6.19999981 5.82000017 0.00000000E+00 0.00000000E+00 6.07000017 6.07000017 3.59999990 2.70000005 81.0000000 4.50000000 2.59999990 10.8999996 6.03999996 10.2399998 7.55999994 0.00000000E+00 10.7600002 6.11999989 5.92000008 7.03999996 1.98000002 50.0299988 4.03999996 2.42499995 50.0299988 4.03999996 2.42499995 47.0000000 25.0000000 76.0400009 1.54999995 22.1299992 37.2200012 26.7000008 103.500000 87.0000000 45.5999985 0.00000000E+00 0.00000000E+00 0.00000000E+00 20.5000000 0.00000000E+00 0.00000000E+00 0.00000000E+00 0.00000000E+00 0.00000000E+00 0.00000000E+00 0.00000000E+00 21.6599998 12.1599998 33.8199997 0.510567665 32.4199982 4.63957167 3.07546735 2.49815178 37.2600021 1.40999997 21.1900005 2.60999990 11.2700005 42.0499992 2.90000010 15.9700003 1.24000001 0.750000000 0.620000005 33.8700027 48.3099976 17.8299999 1749.68005 85.2099991 20.2777500 2.51579571 1.54999995 0.00000000E+00 0.00000000E+00 0.00000000E+00 0.00000000E+00 0.00000000E+00 0.00000000E+00 0.00000000E+00 0.00000000E+00 0.00000000E+00 0.00000000E+00 0.00000000E+00 0.00000000E+00
 394 707088 1 4 170 78.6200027 22.0000000 40.0000000 6.46999979 6.34999990 0.00000000E+00 0.00000000E+00 5.82999992 5.75000000 3.50000000 2.40000010 74.0000000 4.09999990 2.50000000 9.85999966 5.28000021 8.50000000 6.46000004 0.00000000E+00 10.0200005 5.42000008 5.28000021 6.07999992 1.70000005 50.9449997 7.11500025 4.65500021 50.9449997 7.11500025 4.65500021 57.0000000 20.0000000 75.5899963 1.58000004 22.4099998 38.4300003 24.0699997 89.5000000 84.5000000 42.5999985 0.00000000E+00 0.00000000E+00 0.00000000E+00 14.5000000 0.00000000E+00 0.00000000E+00 0.00000000E+00 0.00000000E+00 0.00000000E+00 0.00000000E+00 0.00000000E+00 19.8800011 10.7000008 30.5800018 0.388959557 48.0400009 4.49423885 2.98971415 2.37024379 10.8799973 1.28999996 19.4400005 2.18000007 11.5299997 45.4900017 2.88000011 14.8299999 1.16999996 0.699999988 0.500000000 32.2600021 51.2500000 16.5000000 1754.18005 85.4199982 18.9512501 2.64786124 1.58000004 0.00000000E+00 0.00000000E+00 0.00000000E+00 0.00000000E+00 0.00000000E+00 0.00000000E+00 0.00000000E+00 0.00000000E+00 0.00000000E+00 0.00000000E+00 0.00000000E+00 0.00000000E+00
 395 706871 1 4 175 68.7399979 22.0000000 47.0000000 6.44000006 6.82999992 0.00000000E+00 0.00000000E+00 5.53999996 5.38999987 5.09999990 3.09999990 82.3000031 4.19999981 3.09999990 11.3000002 5.84000015 10.8400002 8.42000008 0.00000000E+00 11.3800001 5.98000002 6.53999996 7.13999987 2.53999996 52.4249992 7.67000008 5.02500010 52.4249992 7.67000008 5.02500010 51.0000000 25.0000000 74.6399994 1.14999998 24.1800003 37.7000008 32.1300011 107.000000 95.0000000 50.5000000 0.00000000E+00 0.00000000E+00 0.00000000E+00 20.5000000 0.00000000E+00 0.00000000E+00 0.00000000E+00 0.00000000E+00 0.00000000E+00 0.00000000E+00 0.00000000E+00 22.6800003 11.8199997 34.5000000 0.501891196 34.2399979 4.67282867 3.12148356 2.46979308 38.2600021 1.25000000 19.3999996 2.39000010 12.2299995 44.5000000 2.79999995 14.6700001 1.28999996 0.620000005 0.839999974 32.8799973 50.3100014 16.7999992 1754.16003 85.1999969 19.3477497 2.59124088 1.14999998 0.00000000E+00 0.00000000E+00 0.00000000E+00 0.00000000E+00 0.00000000E+00 0.00000000E+00 0.00000000E+00 0.00000000E+00 0.00000000E+00 0.00000000E+00 0.00000000E+00 0.00000000E+00
 396 706930 1 4 173 80.3499985 26.0000000 36.0000000 6.46000004 6.61000013 0.00000000E+00 0.00000000E+00 5.61000013 5.61999989 5.19999981 2.29999995 79.3000031 5.00000000 2.50000000 10.0799999 5.44000006 9.06000042 6.84000015 0.00000000E+00 9.88000011 5.48000002 5.30000019 6.28000021 2.05999994 47.9199982 5.77500010 2.59000015 47.9199982 5.77500010 2.59000015 36.0000000 30.0000000 75.1100006 1.14999998 23.7000008 26.6000004 29.9200001 94.0000000 86.5000000 42.7999992 0.00000000E+00 0.00000000E+00 0.00000000E+00 19.5000000 0.00000000E+00 0.00000000E+00 0.00000000E+00 0.00000000E+00 0.00000000E+00 0.00000000E+00 0.00000000E+00 19.9599991 10.9200001 30.8799992 0.384318590 49.4700012 4.54329491 2.99373031 2.39059591 13.6500015 1.34000003 20.0900002 2.29999995 10.4200001 45.5000000 2.88000011 14.5200005 1.00999999 1.11000001 0.819999993 31.8500004 51.7900009 16.3500004 1753.54004 85.5000000 18.6547508 2.68445849 1.14999998 0.00000000E+00 0.00000000E+00 0.00000000E+00 0.00000000E+00 0.00000000E+00 0.00000000E+00 0.00000000E+00 0.00000000E+00 0.00000000E+00 0.00000000E+00 0.00000000E+00 0.00000000E+00
 398 706773 1 4 177 74.5899963 23.0000000 42.0000000 6.17999983 6.63000011 0.00000000E+00 0.00000000E+00 5.65999985 5.53000021 4.59999990 4.50000000 83.4000015 3.59999990 2.50000000 12.3000002 6.01999998 10.3599997 8.26000023 0.00000000E+00 11.6999998 6.13999987 6.78000021 7.36000013 2.50000000 53.1699982 9.43500042 6.13000011 53.1699982 9.43500042 6.13000011 45.0000000 21.0000000 75.2300034 1.24000001 23.2900009 0.00000000E+00 32.7200012 113.500000 105.000000 51.0000000 0.00000000E+00 0.00000000E+00 0.00000000E+00 14.0000000 0.00000000E+00 0.00000000E+00 0.00000000E+00 0.00000000E+00 0.00000000E+00 0.00000000E+00 0.00000000E+00 24.0000000 12.1599998 36.1599998 0.484783500 38.4299965 4.73180294 3.17805386 2.49815178 38.9100037 1.17999995 19.9099998 2.20000005 11.9300003 43.7999992 2.74000001 15.4399996 1.04999995 0.980000019 0.790000021 33.0200005 49.7200012 17.2799988 1754.95996 85.3300018 19.5730000 2.58419132 1.24000001 0.00000000E+00 0.00000000E+00 0.00000000E+00 0.00000000E+00 0.00000000E+00 0.00000000E+00 0.00000000E+00 0.00000000E+00 0.00000000E+00 0.00000000E+00 0.00000000E+00 0.00000000E+00
 399 707093 1 4 170 82.8499985 31.0000000 36.0000000 6.73000002 6.30999994 0.00000000E+00 0.00000000E+00 6.09999990 6.48000002 2.50000000 2.90000010 80.3000031 5.90000010 2.70000005 10.9200001 5.92000008 9.93999958 7.34000015 0.00000000E+00 10.6800003 4.80000019 5.80000019 6.80000019 3.20000005 43.5750008 8.40999985 3.09499979 43.5750008 8.40999985 3.09499979 50.0000000 31.0000000 75.4899979 2.40000010 21.8999996 33.5699997 28.3899994 103.000000 89.5000000 46.2000008 0.00000000E+00 0.00000000E+00 0.00000000E+00 22.0000000 0.00000000E+00 0.00000000E+00 0.00000000E+00 0.00000000E+00 0.00000000E+00 0.00000000E+00 0.00000000E+00 21.6000004 10.7200003 32.3199997 0.390102595 50.5299988 4.63472891 3.07269335 2.37211108 20.1500015 1.29999995 19.5699997 1.95000005 11.3100004 45.0999985 2.84999990 15.1899996 1.07000005 0.959999979 0.689999998 32.1800003 50.8599968 16.9499989 1754.88000 85.8299942 19.2915001 2.66718459 2.40000010 0.00000000E+00 0.00000000E+00 0.00000000E+00 0.00000000E+00 0.00000000E+00 0.00000000E+00 0.00000000E+00 0.00000000E+00 0.00000000E+00 0.00000000E+00 0.00000000E+00 0.00000000E+00
