# Supplementary material for: Qxpak.5: Old mixed model solutions for new genomics problems
Source: BMC Bioinformatics. 2011 May 25;12:202. doi: 10.1186/1471-2105-12-202 (PMC3123239; doi:10.1186/1471-2105-12-202)
Supplement: Additional file 1 — Binary code with manual and examples. zipped file containing complete manual, examples and binaries for linux 64 bits, DOS and cygwin. [file 1471-2105-12-202-S1.ZIP › examples5/ibmap/sib4.mkr]

chr04
1  1  2  1  1  1  1  1  2  1  2  1  1  1  1  1  1  1  2  1  1  1  1  
2  1  2  1  1  2  2  1  1  1  1  1  1  1  1  1  1  1  2  1  1  1  1  
3  1  1  1  1  1  2  1  2  1  1  1  1  1  1  1  1  1  1  2  1  1  1  
4  2  1  1  1  1  1  1  1  1  2  2  2  2  2  0  0  2  2  1  1  2  2  
5  1  1  2  2  1  1  2  1  1  2  2  2  2  2  0  0  2  2  2  2  2  2  
6  1  1  2  1  1  1  2  2  1  1  2  2  2  2  0  0  2  2  1  2  2  1  
7  1  1  1  2  1  1  2  1  1  2  1  2  2  2  0  0  2  2  2  2  2  2  
8  1  1  2  2  1  1  2  1  2  2  1  2  2  2  0  0  2  2  1  2  2  2  
9  2  1  1  2  1  2  2  1  2  2  1  2  2  2  0  0  2  2  2  2  2  1  
10  1  1  1  2  1  2  2  2  2  2  1  1  2  2  0  0  2  2  2  2  2  1  
11  1  1  2  1  2  2  1  2  2  2  1  1  1  2  0  0  2  2  2  2  2  2  
12  1  1  1  2  1  2  2  1  1  2  1  2  2  2  0  0  2  2  2  2  2  2  
13  1  1  1  1  1  1  2  1  1  2  1  2  2  2  0  0  2  2  2  2  1  2  
14  1  1  2  1  1  2  2  1  2  2  1  1  2  2  0  0  2  2  2  2  2  1  
15  1  1  1  1  1  2  2  1  2  2  1  1  2  2  0  0  2  2  2  2  2  2  
16  1  1  1  2  1  1  2  1  1  2  1  2  2  2  0  0  2  2  2  2  2  2  
17  1  1  1  2  1  1  2  1  1  2  1  2  2  2  0  0  2  2  2  2  2  2  
18  2  2  1  1  1  2  1  1  2  2  1  2  1  2  0  0  2  2  1  2  1  2  
19  2  2  1  1  1  2  2  1  2  2  2  1  2  2  0  0  2  2  2  2  1  2  
20  1  1  1  1  1  1  1  2  2  2  1  1  2  2  0  0  2  2  1  2  2  2  
21  1  2  2  1  1  1  1  1  2  2  2  1  2  2  0  0  2  2  2  2  2  1  
22  1  1  2  1  1  1  2  2  1  2  1  2  2  2  0  0  2  2  1  2  2  2  
23  1  2  2  1  1  2  2  1  1  2  2  1  2  2  0  0  2  2  1  2  2  1  
24  1  1  1  2  1  1  2  1  1  2  1  2  2  2  0  0  2  2  2  2  2  2  
27  1  1  1  1  1  1  2  2  2  2  1  2  2  2  0  0  2  2  2  2  2  1  
28  1  1  1  2  1  2  1  2  2  2  1  1  1  2  1  1  2  2  1  2  2  2  
30  2  1  1  2  1  1  1  1  2  2  1  1  2  2  1  2  2  2  2  2  1  2  
31  1  2  1  2  1  2  2  1  2  1  2  2  2  2  1  1  2  2  2  2  2  2  
32  2  1  2  2  1  2  2  2  2  1  2  1  2  2  1  1  2  2  2  2  2  1  
33  2  2  2  1  1  2  2  2  2  2  1  1  2  2  1  2  2  2  2  1  2  2  
34  2  2  1  2  1  1  2  1  2  2  1  1  2  2  1  1  2  2  2  2  2  2  
35  1  1  2  2  1  2  2  2  2  1  2  1  2  2  1  1  2  2  2  2  2  2  
36  1  2  2  1  1  2  2  2  2  2  1  1  2  2  2  2  2  2  2  2  2  2  
37  2  2  2  2  1  1  2  1  1  2  2  1  2  2  1  1  2  2  2  1  2  2  
38  1  1  1  2  1  1  1  1  2  2  1  1  2  1  1  2  2  2  2  2  2  2  
39  1  2  2  2  1  1  2  1  2  2  2  1  2  2  1  1  2  2  2  2  2  2  
40  1  2  2  2  1  1  2  1  2  2  1  2  2  2  1  1  2  2  2  2  2  2  
41  1  2  2  2  1  1  2  1  2  1  2  1  2  2  1  2  2  2  2  2  2  2  
42  1  1  2  2  1  1  2  1  2  2  1  1  2  2  1  2  2  2  2  2  2  2  
44  2  2  2  1  1  2  2  2  1  2  2  1  2  2  1  1  2  2  1  2  2  2  
45  1  1  1  1  1  2  2  1  1  2  2  1  2  2  1  2  2  2  2  2  1  2  
46  1  1  1  1  1  1  2  2  2  2  1  1  2  2  1  2  2  2  1  2  1  2  
47  1  2  1  2  1  2  1  1  2  2  2  1  2  2  1  1  2  2  1  2  2  2  
48  2  2  2  1  1  1  2  1  2  2  1  1  2  2  1  1  1  2  2  2  2  2  
49  1  2  1  1  2  2  1  1  2  2  2  1  2  2  1  1  2  2  2  2  1  2  
50  2  2  2  2  1  1  1  2  2  2  1  1  2  2  1  2  2  2  1  2  1  2  
51  2  1  2  2  1  1  2  1  2  1  2  1  2  2  1  2  2  2  2  2  2  2  
52  2  1  2  1  2  2  2  2  2  2  1  1  2  2  1  1  2  2  2  2  2  2  
53  1  2  2  1  1  2  2  2  2  1  2  1  2  2  1  1  2  2  2  2  2  2  
54  1  1  1  2  1  1  2  2  2  2  1  1  2  2  1  1  2  2  2  1  2  2  
55  2  2  2  1  2  2  2  2  2  2  1  1  2  2  1  2  2  2  2  2  2  1  
56  1  1  1  1  1  2  2  2  2  2  1  1  2  2  1  1  2  2  1  2  2  2  
57  2  2  1  2  1  1  1  1  2  2  1  1  2  2  1  2  2  2  2  2  2  2  
58  1  2  1  2  1  2  2  1  2  2  1  1  2  2  1  2  2  2  2  2  1  2  
59  2  1  1  2  1  1  2  1  1  2  1  2  1  2  1  1  1  2  1  2  1  2  
60  2  2  1  2  1  1  2  1  1  2  1  2  1  2  1  1  1  2  1  2  1  2  
61  1  2  1  2  1  1  2  1  1  2  1  2  1  2  1  1  1  2  1  2  1  2  
62  1  1  1  1  2  2  1  1  1  2  1  2  1  2  1  1  1  2  1  2  1  2  
63  1  1  1  2  2  1  1  2  0  0  1  2  1  2  1  1  1  2  1  2  1  2  
64  2  1  1  1  2  1  1  1  1  2  1  1  1  2  1  2  1  2  1  2  1  2  
65  1  2  1  2  2  1  1  2  1  2  1  1  1  2  1  1  1  2  1  2  1  2  
66  1  2  1  2  2  2  1  2  1  2  1  1  1  2  1  1  1  2  1  2  1  2  
67  1  2  1  2  1  1  2  1  1  2  1  2  1  2  1  1  1  2  1  2  1  2  
68  1  2  1  1  2  2  1  1  1  2  1  1  1  2  1  1  2  2  1  2  1  1  
69  1  2  1  1  2  2  1  2  1  2  1  1  1  2  1  2  2  2  1  2  1  1  
70  1  2  1  2  2  2  1  2  1  2  1  1  1  2  1  1  1  2  1  2  1  2  
71  2  2  1  2  2  1  1  2  1  2  1  1  1  2  1  1  2  2  1  1  1  2  
73  1  1  1  1  2  1  1  2  1  2  1  1  1  2  1  1  2  2  1  1  1  2  
74  2  1  1  2  2  1  1  2  1  2  1  1  1  2  1  1  2  2  1  2  1  2  
75  2  1  1  1  2  1  1  2  1  2  1  1  1  2  1  1  2  2  1  2  1  2  
76  2  1  1  1  2  2  1  2  1  1  1  2  1  2  1  1  1  2  1  2  1  2  
77  1  2  1  2  2  1  1  2  1  1  1  2  1  2  1  1  1  2  1  2  1  2  
79  2  1  1  2  2  1  1  2  1  1  1  2  1  2  1  1  1  2  1  2  1  2  
80  2  1  1  1  2  1  1  1  1  2  1  1  1  2  1  2  1  2  1  2  1  2  
81  1  2  1  2  2  1  1  1  1  2  1  1  1  2  1  1  1  2  1  2  1  2  
83  2  1  1  1  2  1  1  1  1  2  1  1  1  2  1  2  1  2  1  2  1  2  
86  1  1  1  2  2  1  1  1  1  2  1  1  1  2  1  2  2  2  1  2  1  2  
87  1  1  1  2  2  2  1  2  1  2  1  1  1  2  1  1  2  2  1  2  1  2  
88  2  2  1  2  2  2  1  2  1  2  1  1  1  2  1  1  2  2  1  2  1  2  
89  1  1  1  2  2  2  1  2  1  2  1  1  1  2  1  2  1  2  1  2  1  2  
90  2  2  1  1  2  2  1  2  1  2  1  1  1  2  1  2  2  2  1  2  1  2  
91  2  1  1  2  2  2  1  2  1  2  1  1  1  2  1  2  2  2  1  2  1  2  
92  1  2  1  2  2  1  1  2  1  2  1  1  1  2  1  1  1  2  1  2  1  2  
93  1  2  1  2  2  1  1  2  1  2  1  1  1  2  1  1  2  2  1  2  1  2  
94  2  2  1  1  2  1  1  2  1  2  1  1  1  2  1  1  2  2  1  2  1  2  
95  2  2  1  1  2  1  1  1  1  2  1  1  1  2  1  1  2  2  1  2  1  2  
96  1  2  1  2  2  1  1  2  1  2  1  1  1  2  1  1  2  2  1  2  1  2  
97  2  2  1  2  2  1  1  1  1  2  1  1  1  2  1  1  2  2  1  2  1  2  
99  2  2  1  2  2  1  1  2  1  1  1  2  1  2  1  1  2  2  1  1  1  2  
100  2  2  1  2  2  1  1  2  1  1  1  2  1  2  1  1  1  2  1  1  1  2  
101  1  2  1  2  2  1  1  2  1  1  1  2  1  2  1  1  2  2  1  1  1  2  
102  2  2  1  2  2  1  1  2  1  1  1  2  1  2  1  1  2  2  1  1  1  2  
103  2  2  1  2  2  1  1  1  1  2  1  1  1  2  1  1  2  2  1  1  1  2  
104  2  1  1  2  2  1  1  2  1  2  1  1  1  2  1  1  2  2  1  2  1  2  
109  1  1  1  2  2  1  1  2  1  2  1  1  1  2  1  1  2  2  1  2  1  2  
110  2  1  1  1  2  1  1  2  1  2  1  1  1  2  1  1  1  2  1  1  1  2  
111  2  1  1  2  2  1  1  2  1  2  1  1  1  2  1  1  2  2  1  2  1  2  
112  2  2  1  1  2  1  1  2  1  2  1  1  1  2  1  2  2  2  1  2  1  2  
113  1  2  1  1  2  1  1  2  1  2  1  1  1  2  1  2  2  2  1  2  1  2  
114  1  2  1  1  2  2  1  2  1  2  1  1  1  2  1  1  2  2  1  1  1  2  
115  1  2  1  1  2  1  1  2  1  2  1  1  1  2  1  2  2  2  1  2  1  2  
116  1  1  1  2  2  1  1  2  1  2  1  1  1  2  1  2  1  2  1  2  1  2  
118  1  2  1  2  1  1  2  1  1  2  1  1  1  2  1  2  1  2  1  2  1  2  
120  1  2  1  2  1  1  1  1  1  2  1  1  1  2  1  2  2  2  1  2  1  2  
121  1  1  1  1  1  2  2  1  1  1  1  2  1  2  1  1  1  2  2  2  1  2  
122  1  1  1  1  2  2  1  1  1  1  1  2  1  2  1  1  1  2  1  2  1  2  
123  1  1  1  1  1  2  2  1  1  1  1  2  1  2  1  1  1  2  2  2  1  1  
124  1  2  1  2  1  1  2  1  0  0  1  1  1  2  1  2  1  2  1  2  1  2  
125  2  1  1  1  1  1  1  1  1  2  1  1  1  2  1  2  2  2  1  2  1  2  
126  1  1  1  1  1  2  2  2  1  2  1  1  1  2  1  1  1  2  1  2  1  1  
127  1  1  1  2  1  1  2  2  1  1  1  2  1  2  1  1  1  2  2  2  1  1  
128  1  1  1  2  1  2  2  2  1  2  1  1  1  2  1  1  1  2  2  2  1  1  
129  1  1  1  1  2  1  1  2  1  2  1  1  1  2  1  1  1  2  2  2  1  2  
130  1  1  1  1  1  2  1  1  1  2  1  2  1  2  1  1  2  2  1  2  1  2  
131  1  1  1  1  1  2  1  1  1  2  1  2  1  2  1  1  2  2  1  2  1  2  
132  1  1  1  1  1  1  2  2  1  2  1  1  1  2  1  1  1  2  1  1  1  2  
134  1  2  1  2  1  1  1  1  1  2  1  1  1  2  1  2  1  2  1  2  1  2  
135  1  2  1  2  1  1  2  1  1  2  1  1  1  2  1  2  1  2  1  2  1  2  
136  1  1  1  1  2  1  2  1  1  2  1  2  1  2  1  1  1  2  2  2  1  2  
164  1  1  1  1  1  1  2  2  1  1  1  2  2  1  1  1  1  2  2  2  2  2  
166  2  2  2  2  1  1  1  2  2  1  2  2  2  2  1  1  2  2  2  1  2  1  
167  1  2  2  1  1  2  1  1  2  1  2  1  2  1  1  1  2  2  2  1  2  1  
168  1  1  1  2  1  1  2  2  1  1  1  2  2  1  1  1  1  1  1  1  1  1  
169  1  1  1  1  1  2  1  1  2  1  2  1  2  1  1  1  2  1  2  1  2  1  
170  2  1  2  1  1  2  1  1  2  1  2  1  1  2  1  1  2  2  2  2  2  2  
171  1  1  1  2  1  1  2  1  1  1  1  1  1  1  1  1  1  2  1  1  1  1  
172  2  2  2  2  1  2  1  1  2  1  2  1  2  2  1  1  2  2  2  2  2  1  
173  2  2  2  1  1  2  2  1  1  1  1  1  1  1  1  1  1  1  1  1  2  1  
174  2  1  1  1  1  1  2  2  1  2  1  1  1  2  1  1  1  2  1  2  1  1  
175  2  2  1  1  1  2  2  1  1  1  1  1  1  1  1  1  2  1  2  1  2  1  
176  2  2  2  1  1  1  2  1  1  1  1  1  1  2  1  1  1  2  1  2  1  1  
177  1  1  1  2  1  1  2  2  1  1  1  2  2  1  1  1  1  2  1  2  1  1  
178  2  2  2  2  1  1  2  2  1  2  1  1  2  2  1  1  2  2  2  2  1  2  
179  2  2  2  2  1  2  1  1  2  1  2  1  2  1  1  1  2  1  2  1  2  2  
180  1  1  1  1  1  2  2  1  2  1  1  1  2  1  1  1  2  2  2  1  2  1  
181  2  2  2  1  1  2  1  1  2  1  2  1  2  1  1  1  2  2  2  1  2  1  
182  2  2  2  1  1  1  1  2  2  2  2  1  2  2  1  1  1  2  1  1  2  1  
183  2  2  2  1  1  2  2  1  1  1  1  1  1  1  1  1  1  1  1  1  1  1  
184  2  2  1  1  1  2  2  1  1  1  1  1  1  1  1  1  1  2  1  1  2  1  
185  2  2  2  2  1  2  1  2  2  2  2  1  2  2  1  1  2  2  2  2  2  1  
186  1  2  2  1  1  1  2  2  1  2  1  1  2  1  1  1  1  2  2  1  2  1  
187  2  1  2  1  1  1  1  1  2  2  2  1  2  2  1  2  2  2  2  2  2  1  
188  2  2  2  2  1  1  1  2  2  2  2  1  2  2  1  1  2  2  2  2  2  1  
189  1  2  2  1  0  0  1  2  2  1  2  2  2  2  1  1  1  2  1  2  2  1  
190  2  1  2  1  1  2  1  2  2  2  2  1  2  2  1  1  1  2  2  1  2  1  
191  2  2  2  2  1  2  2  2  1  2  1  1  1  2  1  1  1  1  1  1  1  1  
192  2  2  2  2  1  1  2  1  1  1  1  1  1  1  1  1  1  1  1  1  1  1  
193  1  1  1  1  1  1  2  1  1  2  1  1  1  2  1  2  1  2  2  1  1  2  
194  2  2  1  1  1  2  2  1  1  1  1  1  1  1  1  1  2  2  2  1  2  1  
195  1  1  1  1  1  2  2  1  1  1  1  1  1  1  1  1  1  2  1  1  2  1  
196  1  1  2  2  1  1  1  1  2  2  2  1  2  2  1  2  2  2  2  2  2  2  
197  2  2  2  1  1  2  2  1  1  2  1  1  1  2  1  2  1  2  2  1  1  2  
198  1  1  2  2  1  1  1  1  2  2  2  1  2  2  1  2  2  2  2  2  2  2  
199  2  2  1  1  1  2  1  1  2  1  2  1  2  1  1  1  2  2  2  1  1  1  
200  2  2  1  1  1  2  2  1  1  1  1  1  1  1  1  1  1  2  1  1  2  1  
201  2  1  2  1  1  2  1  1  2  1  2  1  2  1  1  1  2  1  2  1  2  1  
202  2  2  1  1  1  2  2  1  1  1  1  1  2  1  1  1  1  1  1  1  2  1  
203  2  1  2  1  1  2  1  1  2  1  2  1  2  1  1  1  2  2  2  1  2  1  
204  2  1  2  1  1  2  1  1  2  1  2  1  2  2  1  1  2  2  2  2  1  1  
205  1  1  1  1  1  1  2  1  1  2  1  1  1  2  1  2  1  2  2  1  1  2  
206  1  1  1  2  1  1  2  1  1  1  1  1  1  1  1  1  1  2  1  1  1  1  
207  2  2  2  1  1  2  1  1  2  1  2  1  2  1  1  1  2  1  1  1  1  1  
208  2  2  2  1  1  2  2  1  1  1  1  1  1  1  1  1  1  2  1  1  2  1  
209  2  1  1  1  1  1  2  1  1  2  1  1  1  2  1  2  2  2  2  2  2  2  
210  2  1  2  2  1  2  1  1  2  1  2  1  2  1  1  1  2  2  2  2  2  2  
211  2  1  1  1  1  2  2  1  1  1  1  1  1  1  1  1  1  2  1  2  1  1  
212  2  1  1  2  1  2  2  1  1  1  1  1  1  1  1  1  1  1  1  1  1  1  
213  1  1  1  2  1  2  2  1  1  2  1  1  1  2  1  2  1  2  1  2  2  1  
214  2  2  1  1  1  2  2  1  1  1  1  1  1  1  1  1  1  2  1  1  2  1  
215  2  2  2  2  1  1  1  2  2  2  2  1  2  2  1  1  2  2  2  1  2  2  
216  2  2  2  1  1  1  1  2  2  2  2  1  2  2  1  1  2  2  2  1  2  1  
217  1  2  1  1  1  1  1  2  2  2  2  1  2  2  1  1  2  2  2  2  2  2  
218  1  1  2  1  1  1  2  2  1  2  1  1  2  1  1  1  1  2  2  1  2  1  
219  2  2  2  2  1  2  1  2  2  2  2  1  2  2  1  1  1  2  1  2  1  1  
220  1  1  1  1  1  2  2  1  1  1  1  1  1  1  1  1  2  1  2  1  2  1  
221  1  1  1  1  1  1  1  1  2  2  2  1  2  2  1  2  2  2  2  2  2  2  
224  1  2  1  1  1  2  1  1  2  1  2  1  2  1  1  1  2  2  2  1  2  1  
225  1  1  2  1  1  2  1  1  2  1  2  1  2  1  1  2  2  2  2  1  2  1  
226  1  2  2  1  1  2  2  2  1  2  1  1  1  2  1  2  1  2  1  1  1  1  
227  1  2  1  2  1  2  1  1  2  1  2  1  2  1  1  1  1  2  1  2  2  1  
228  1  1  2  1  1  2  1  1  2  2  2  1  2  1  1  1  2  2  2  2  2  2  
234  1  1  1  1  1  2  2  1  1  1  1  1  1  1  1  1  1  2  1  1  1  1  
237  1  2  1  1  1  2  2  1  1  1  1  1  1  1  1  1  1  2  1  1  1  1  
238  1  2  2  1  1  2  1  1  2  1  2  1  2  1  1  1  2  1  2  1  2  1  
240  1  2  2  1  1  2  2  1  1  1  1  1  1  1  1  1  1  2  1  2  1  2  
243  1  2  1  1  1  2  1  1  2  1  2  1  2  1  1  1  2  1  2  1  2  1  
244  1  1  2  2  1  1  1  2  2  2  2  1  2  2  1  1  2  2  2  1  2  1  
246  1  1  2  1  1  2  2  1  1  1  1  1  2  1  1  1  1  2  1  1  2  1  
250  1  1  1  1  1  2  1  1  2  1  2  1  2  1  1  1  2  2  2  2  2  2  
254  1  1  1  2  1  1  2  2  1  2  1  1  1  2  1  1  1  2  1  2  2  1  
255  1  1  2  1  1  2  1  1  2  1  2  1  2  1  1  1  2  2  2  1  2  2  
256  1  2  1  1  1  2  2  1  1  1  1  1  1  1  1  1  1  2  1  2  2  1  
258  1  2  2  1  1  2  2  2  1  2  1  1  1  2  1  2  1  2  1  2  2  1  
259  1  1  1  1  1  2  1  1  2  1  2  1  2  1  1  1  2  2  2  1  1  1  
261  1  2  1  2  1  2  2  1  1  1  1  1  1  1  1  1  1  2  1  1  1  1  
263  1  1  2  1  1  2  1  1  2  1  2  1  2  1  1  1  2  2  2  1  2  1  
264  1  2  1  1  1  2  1  1  2  1  2  1  2  1  1  1  1  1  1  1  2  1  
265  1  2  1  2  1  2  2  1  1  1  1  1  1  1  1  1  1  1  1  1  1  1  
267  1  1  1  2  1  2  1  1  2  1  2  1  2  1  1  1  1  2  2  2  2  2  
269  1  2  1  2  1  1  2  2  1  1  1  2  1  2  1  1  1  1  1  1  1  1  
270  1  2  2  2  1  1  1  2  2  1  2  2  2  2  1  1  2  2  2  1  2  2  
271  1  2  2  1  1  2  1  1  2  1  2  1  2  1  1  1  2  2  2  1  2  1  
272  1  2  1  1  1  2  1  1  2  1  2  1  2  1  1  1  2  2  2  1  2  2  
273  1  1  2  1  1  1  1  2  2  2  2  1  2  2  1  1  2  2  2  2  2  2  
274  1  2  1  1  1  2  1  1  2  1  2  1  2  1  1  1  2  1  2  1  2  1  
275  1  1  1  2  1  2  2  2  1  2  1  1  1  2  1  2  1  2  1  2  1  2  
276  1  2  1  1  1  2  1  1  2  1  2  1  2  1  1  1  2  2  2  1  2  1  
277  2  1  2  1  1  2  1  1  2  1  2  1  2  1  1  1  2  2  2  1  2  1  
278  1  2  1  2  1  1  2  2  1  1  1  2  1  2  1  1  1  2  1  1  2  1  
279  1  2  2  1  1  2  1  1  2  1  2  1  2  1  1  1  1  2  2  1  2  1  
280  1  1  2  2  1  2  1  1  2  1  2  1  2  1  1  1  2  2  2  1  2  1  
282  1  2  1  2  1  2  1  1  2  1  2  1  2  1  1  1  2  2  2  1  2  2  
284  1  2  1  1  1  2  2  1  1  1  1  1  1  1  1  1  1  2  1  1  1  1  
285  1  2  2  1  1  2  2  1  1  1  1  1  1  1  1  1  1  2  1  1  1  1  
286  1  2  2  2  1  1  2  1  1  2  1  1  1  2  1  1  1  2  1  1  2  1  
287  1  2  1  2  1  2  1  1  2  1  2  1  2  1  1  1  2  2  2  1  2  2  
288  1  1  1  2  1  2  2  2  1  2  1  1  1  2  1  2  1  2  1  2  1  2  
289  1  2  2  1  1  2  1  1  2  1  2  1  2  1  1  1  2  2  2  1  2  1  
290  1  1  1  2  1  2  2  2  1  2  1  1  1  2  1  2  1  2  1  2  1  1  
291  1  2  1  1  1  2  1  1  2  1  2  1  2  1  1  1  2  2  2  1  2  2  
292  1  2  1  1  1  2  1  1  2  1  2  1  2  1  1  2  2  2  2  1  2  1  
294  1  2  2  1  1  1  1  1  2  2  2  1  2  1  1  1  2  2  1  1  1  1  
295  1  2  1  1  1  2  2  1  1  1  1  1  1  1  1  1  1  2  1  1  1  1  
296  1  2  1  2  1  2  2  1  1  1  1  1  1  1  1  1  1  2  1  2  2  1  
297  2  2  2  1  1  2  2  1  1  1  1  1  1  1  1  1  1  2  2  1  2  1  
299  1  2  1  1  1  1  2  2  1  2  1  1  1  2  1  2  1  2  1  2  1  1  
300  1  1  1  2  1  2  2  1  1  1  1  1  1  1  1  1  1  2  1  1  2  1  
301  1  2  2  1  1  2  1  2  2  2  2  1  2  2  1  2  2  2  2  2  2  2  
303  2  1  1  1  1  2  2  1  1  1  1  1  1  1  1  1  1  2  1  1  2  1  
305  1  1  1  2  1  2  2  1  1  1  1  1  1  1  1  1  1  1  1  1  1  1  
307  1  2  1  1  1  2  2  1  1  1  1  1  1  1  1  1  1  2  1  1  1  1  
308  1  2  1  1  1  2  1  1  2  1  2  1  2  1  1  1  2  1  2  1  2  1  
310  1  2  1  1  1  2  1  1  2  1  2  1  2  1  1  1  2  2  2  1  1  1  
311  1  2  1  1  1  1  1  1  2  2  2  1  2  2  1  1  2  2  2  2  2  2  
312  1  1  1  1  1  2  2  1  1  1  1  1  1  1  1  1  1  1  1  1  1  1  
313  2  1  2  1  1  1  2  2  1  2  1  1  1  2  1  1  1  2  1  1  1  1  
314  1  1  1  1  1  2  1  1  2  1  2  1  2  1  1  1  2  2  2  1  2  1  
315  1  2  2  1  1  2  1  2  2  2  2  1  2  2  1  2  2  2  2  2  2  2  
316  2  1  2  2  1  2  1  2  2  2  2  1  2  2  1  2  2  1  2  1  2  1  
317  1  2  1  2  1  1  1  1  2  2  2  1  2  2  1  1  2  2  2  1  2  2  
319  1  2  2  1  1  1  1  2  2  2  2  1  2  2  1  2  1  2  1  2  2  1  
322  1  1  1  2  1  2  1  1  2  1  2  1  2  1  1  1  1  2  1  2  2  1  
323  1  2  1  1  1  2  1  1  2  1  2  1  2  1  1  1  2  1  2  1  2  1  
324  1  1  1  1  1  2  2  1  1  1  1  1  1  1  1  1  1  2  1  2  2  1  
325  1  1  1  2  1  2  1  2  2  2  2  1  2  2  0  0  1  2  1  2  1  2  
326  1  2  2  1  1  1  1  1  2  2  2  1  2  1  1  1  2  2  1  1  1  1  
327  1  1  1  1  1  2  1  1  2  1  2  1  2  1  1  1  1  2  2  1  2  1  
328  1  2  2  1  1  1  1  1  1  1  2  1  2  2  1  1  2  2  2  2  2  1  
329  2  1  2  1  1  1  2  2  1  2  1  1  1  2  1  2  1  2  1  2  2  1  
332  1  1  1  1  1  1  1  1  2  1  1  1  1  2  1  2  2  2  2  1  2  1  
335  1  1  1  1  1  1  1  1  2  2  1  1  2  2  2  2  2  2  2  1  2  1  
339  2  2  1  1  1  1  1  1  1  1  1  1  1  1  1  1  1  2  1  1  1  1  
340  2  2  2  2  1  1  1  2  2  2  2  1  2  2  1  1  1  2  1  2  1  1  
342  2  1  2  1  1  1  1  2  2  2  2  1  2  2  1  2  2  2  2  2  2  2  
346  2  1  2  2  1  2  1  2  2  2  2  1  2  2  1  1  1  1  1  2  1  1  
347  2  1  1  1  1  1  1  2  2  2  2  1  2  2  1  2  2  2  2  1  2  1  
349  1  1  1  1  2  1  1  1  1  1  1  1  1  1  1  2  1  2  1  1  1  1  
352  1  1  1  1  2  2  1  2  1  2  1  1  1  2  1  1  1  2  1  2  1  1  
353  2  2  1  1  1  2  1  2  2  2  2  1  2  2  1  1  2  2  1  2  2  1  
355  1  1  1  2  1  2  2  1  1  1  1  1  1  1  1  1  1  2  1  1  1  1  
358  2  1  1  2  1  2  1  2  2  2  2  1  2  2  1  1  2  2  2  2  2  1  
359  2  2  1  1  1  2  2  1  1  1  1  1  1  1  1  1  1  2  1  1  2  2  
360  1  2  1  1  1  2  2  1  2  1  1  1  2  1  1  1  2  2  2  1  2  1  
361  2  1  2  2  1  2  1  2  2  2  2  1  2  2  1  1  2  2  2  2  1  1  
362  1  1  1  1  2  1  1  2  2  1  2  1  2  1  1  1  2  1  1  2  2  1  
363  1  2  1  1  1  1  2  2  1  2  1  1  1  2  1  2  1  2  1  2  2  1  
364  2  1  2  2  1  1  2  2  1  1  1  1  1  1  1  1  1  1  1  2  1  1  
365  1  1  1  1  1  1  1  2  2  1  1  1  2  1  2  1  1  2  1  2  2  1  
369  1  2  1  1  1  2  2  1  1  1  1  1  1  1  1  1  1  2  1  1  1  1  
370  2  1  1  2  1  2  2  2  1  2  1  1  1  2  1  1  1  1  1  2  1  1  
373  1  1  1  1  1  2  1  1  2  1  2  1  2  1  1  1  2  2  2  1  2  1  
374  1  1  1  1  1  1  1  1  2  2  1  1  2  2  2  2  1  2  1  2  1  1  
375  1  2  1  2  1  1  1  1  2  2  1  1  2  2  2  2  2  2  2  2  2  2  
376  1  2  1  1  2  1  1  1  1  1  1  1  1  1  1  1  1  2  1  1  1  1  
381  2  1  2  1  1  1  2  2  1  2  1  1  1  2  1  2  1  2  1  2  2  1  
384  2  1  1  2  1  1  1  2  1  2  2  1  2  1  1  1  2  1  2  2  2  1  
386  2  1  1  1  1  2  2  1  1  1  1  1  1  1  1  2  1  2  1  1  1  1  
391  1  1  1  1  2  2  1  1  0  0  1  2  1  2  1  1  1  2  1  2  0  0  
393  2  2  1  1  1  1  1  2  2  2  2  1  2  2  1  1  2  2  1  2  2  1  
394  1  1  1  1  1  2  2  1  1  1  1  1  2  1  1  1  1  2  1  1  1  1  
395  1  1  1  1  2  1  1  2  1  1  1  1  1  1  1  1  1  1  1  1  1  2  
396  1  1  1  1  1  2  2  1  1  1  1  1  1  1  1  2  1  2  1  2  1  1  
398  2  1  2  1  1  2  1  1  2  1  2  1  2  1  1  1  2  2  2  1  2  1  
399  2  1  2  2  1  1  1  2  2  2  2  1  2  2  1  1  2  2  2  1  2  1  
