# Supplementary material for: Qxpak.5: Old mixed model solutions for new genomics problems
Source: BMC Bioinformatics. 2011 May 25;12:202. doi: 10.1186/1471-2105-12-202 (PMC3123239; doi:10.1186/1471-2105-12-202)
Supplement: Additional file 1 — Binary code with manual and examples. zipped file containing complete manual, examples and binaries for linux 64 bits, DOS and cygwin. [file 1471-2105-12-202-S1.ZIP › examples5/ibmap/sib4.ped]

 1 0 0 1 1 10
 2 0 0 1 1 20
 3 0 0 1 1 13303501
 4 0 0 2 2 120002523
 5 0 0 2 2 120003605
 6 0 0 2 2 120004022
 7 0 0 2 2 129807425
 8 0 0 2 2 129807443
 9 0 0 2 2 129807624
 10 0 0 2 2 129808343
 11 0 0 2 2 129810112
 12 0 0 2 2 129810358
 13 0 0 2 2 129900671
 14 0 0 2 2 129903301
 15 0 0 2 2 129903595
 16 0 0 2 2 129905023
 17 0 0 2 2 129905116
 18 0 0 2 2 129906612
 19 0 0 2 2 129909035
 20 0 0 2 2 129909474
 21 0 0 2 2 129909684
 22 0 0 2 2 129909967
 23 0 0 2 2 129910494
 24 0 0 2 2 129911685
 25 0 0 2 2 129911958
 26 0 0 2 2 129909952
 27 0 0 2 2 129911875
 28 0 0 2 2 1233330
 29 0 0 2 2 1234190
 30 0 0 2 2 1234504
 31 0 0 2 2 1235509
 32 0 0 2 2 1235543
 33 0 0 2 2 12400427
 34 0 0 2 2 12400491
 35 0 0 2 2 12400543
 36 0 0 2 2 12401182
 37 0 0 2 2 12401592
 38 0 0 2 2 12403052
 39 0 0 2 2 12403229
 40 0 0 2 2 12403241
 41 0 0 2 2 12403468
 42 0 0 2 2 12403490
 43 0 0 2 2 12403494
 44 0 0 2 2 12403722
 45 0 0 2 2 12403829
 46 0 0 2 2 12404025
 47 0 0 2 2 12404064
 48 0 0 2 2 12404240
 49 0 0 2 2 12404349
 50 0 0 2 2 12404821
 51 0 0 2 2 12405074
 52 0 0 2 2 12405130
 53 0 0 2 2 12405131
 54 0 0 2 2 12405317
 55 0 0 2 2 12405961
 56 0 0 2 2 12406169
 57 0 0 2 2 12406278
 58 0 0 2 2 12406279
 59 1 39 1 2 12603176
 60 1 39 1 2 12603177
 61 1 39 1 2 12603178
 62 2 49 1 2 12603368
 63 2 35 1 2 12603571
 64 2 38 1 2 12603769
 65 2 44 2 2 12603062
 66 2 44 2 2 12603063
 67 1 39 2 2 12603181
 68 2 49 2 2 12603375
 69 2 55 2 2 12603479
 70 2 55 2 2 12603480
 71 2 50 2 2 12603515
 72 2 50 2 2 12603517
 73 2 54 2 2 12603531
 74 2 54 2 2 12603532
 75 2 54 2 2 12603533
 76 2 53 2 2 12603552
 77 2 53 2 2 12603554
 78 2 35 2 2 12603573
 79 2 35 2 2 12603574
 80 2 30 2 2 12603611
 81 2 30 2 2 12603613
 82 2 30 2 2 12603615
 83 2 38 2 2 12603776
 84 2 38 2 2 12603777
 85 2 38 2 2 12603780
 86 2 51 2 2 12603784
 87 2 52 2 2 12603804
 88 2 52 2 2 12603805
 89 2 36 2 2 12604081
 90 2 36 2 2 12604083
 91 2 36 2 2 12604084
 92 2 48 2 2 12604214
 93 2 34 2 2 12604283
 94 2 34 2 2 12604284
 95 2 34 2 2 12604285
 96 2 34 2 2 12604286
 97 2 34 2 2 12604287
 98 2 43 2 2 12604348
 99 2 37 2 2 12604442
 100 2 37 2 2 12604443
 101 2 37 2 2 12604444
 102 2 37 2 2 12604445
 103 2 37 2 2 12604446
 104 2 40 2 2 12604460
 105 2 29 2 2 12604598
 106 2 29 2 2 12604600
 107 2 28 2 2 12604607
 108 2 28 2 2 12604608
 109 2 28 2 2 12604609
 110 2 28 2 2 12604610
 111 2 28 2 2 12604611
 112 2 33 2 2 12604732
 113 2 33 2 2 12604733
 114 2 33 2 2 12604734
 115 2 33 2 2 12604735
 116 2 42 2 2 12604823
 117 2 42 2 2 12604824
 118 1 57 2 2 12606986
 119 1 57 2 2 12606987
 120 1 57 2 2 12606988
 121 3 45 2 2 12606994
 122 3 45 2 2 12606995
 123 3 45 2 2 12606996
 124 1 58 2 2 12606998
 125 1 58 2 2 12607001
 126 1 58 2 2 12607002
 127 3 32 2 2 12607006
 128 3 32 2 2 12607007
 129 3 46 2 2 12607015
 130 1 31 2 2 12607022
 131 1 31 2 2 12607023
 132 1 56 2 2 12607033
 133 1 56 2 2 12607034
 134 3 41 2 2 12607048
 135 3 41 2 2 12607049
 136 3 47 2 2 12607052
 137 59 106 2 2 704102
 138 61 84 1 2 704150
 139 59 98 2 2 704086
 140 61 84 1 2 704144
 141 59 98 1 2 704079
 142 61 70 1 2 704318
 143 59 106 2 2 704103
 144 61 84 2 2 704151
 145 59 98 2 2 704085
 146 59 106 1 2 704100
 147 59 98 1 2 704081
 148 61 82 1 2 704300
 149 59 98 1 2 704082
 150 61 84 1 2 704143
 151 61 82 1 2 704301
 152 61 84 2 2 704152
 153 59 106 1 2 704101
 154 59 98 1 2 704083
 155 59 106 2 2 704105
 156 61 70 1 2 704317
 157 61 82 1 2 704299
 158 61 70 1 2 704320
 159 61 84 1 2 704149
 160 61 84 1 2 704147
 161 61 82 2 2 704302
 162 61 72 2 2 704892
 163 59 86 2 2 704826
 164 61 77 2 2 704833
 165 59 86 2 2 704827
 166 60 102 2 2 704905
 167 61 75 2 2 704896
 168 61 77 2 2 704834
 169 61 76 2 2 704879
 170 61 76 2 2 704880
 171 59 86 2 2 704828
 172 60 66 1 2 704861
 173 61 70 2 2 704322
 174 60 65 2 2 704855
 175 60 65 2 2 704857
 176 60 65 1 2 704853
 177 61 77 1 2 704831
 178 60 65 2 2 704856
 179 61 77 2 2 704832
 180 61 75 2 2 704898
 181 60 102 2 2 704904
 182 60 71 2 2 704850
 183 60 66 1 2 704862
 184 60 71 1 2 704845
 185 60 66 1 2 704860
 186 61 104 2 2 704884
 187 61 83 2 2 704945
 188 60 65 1 2 704854
 189 61 76 1 2 704876
 190 61 70 2 2 704321
 191 61 70 1 2 704319
 192 61 77 2 2 704835
 193 61 83 1 2 704942
 194 60 102 1 2 704900
 195 59 86 1 2 704822
 196 59 86 1 2 704824
 197 61 83 1 2 704941
 198 59 86 1 2 704825
 199 60 102 2 2 704903
 200 60 71 1 2 704844
 201 60 65 1 2 704851
 202 61 76 1 2 704878
 203 61 75 1 2 704895
 204 60 65 1 2 704852
 205 61 83 1 2 704940
 206 59 86 1 2 704829
 207 61 76 1 2 704877
 208 60 71 2 2 704847
 209 61 83 2 2 704943
 210 61 104 1 2 704881
 211 60 66 2 2 704863
 212 61 77 2 2 704836
 213 59 86 1 2 704823
 214 60 102 1 2 704902
 215 60 71 2 2 704849
 216 60 71 1 2 704846
 217 61 75 1 2 704894
 218 61 104 1 2 704882
 219 60 66 1 2 704859
 220 61 77 1 2 704830
 221 61 83 2 2 704944
 222 61 117 2 2 705319
 223 61 104 2 2 704883
 224 59 91 2 2 705378
 225 59 113 2 2 705409
 226 59 90 2 2 705385
 227 59 79 2 2 705420
 228 59 91 2 2 705379
 229 61 89 2 2 705536
 230 59 97 2 2 705453
 231 59 80 2 2 705313
 232 60 73 2 2 705364
 233 59 97 2 2 705454
 234 59 109 2 2 705259
 235 59 87 2 2 705368
 236 59 90 2 2 705387
 237 59 103 2 2 705439
 238 59 100 2 2 705430
 239 59 80 2 2 705314
 240 59 91 2 2 705375
 241 59 85 2 2 705398
 242 61 117 2 2 705318
 243 59 100 2 2 705427
 244 59 109 2 2 705257
 245 59 80 2 2 705315
 246 59 113 2 2 705410
 247 59 80 2 2 705312
 248 59 87 2 2 705369
 249 59 101 2 2 705475
 250 59 79 2 2 705416
 251 60 73 2 2 705365
 252 61 117 2 2 705320
 253 59 87 2 2 705367
 254 59 109 2 2 705258
 255 59 109 2 2 705254
 256 59 90 2 2 705384
 257 61 117 2 2 705322
 258 59 90 2 2 705386
 259 59 109 2 2 705255
 260 59 85 2 2 705397
 261 59 103 2 2 705438
 262 59 101 2 2 705474
 263 59 91 2 2 705377
 264 59 79 2 2 705417
 265 59 100 2 2 705426
 266 59 101 2 2 705473
 267 59 79 2 2 705418
 268 59 101 2 2 705472
 269 59 100 2 2 705425
 270 59 100 2 2 705429
 271 59 113 2 2 705411
 272 59 103 2 2 705440
 273 59 109 2 2 705256
 274 59 100 2 2 705428
 275 59 91 2 2 705376
 276 59 101 1 2 705468
 277 60 73 1 2 705361
 278 59 101 1 2 705469
 279 59 80 1 2 705311
 280 59 87 1 2 705366
 281 59 85 1 2 705391
 282 59 103 1 2 705434
 283 61 117 1 2 705317
 284 59 97 1 2 705449
 285 59 91 1 2 705370
 286 59 103 1 2 705433
 287 59 103 1 2 705435
 288 59 91 1 2 705372
 289 59 90 1 2 705382
 290 59 91 1 2 705373
 291 59 103 1 2 705432
 292 59 113 1 2 705403
 293 59 85 1 2 705394
 294 59 97 1 2 705451
 295 59 90 1 2 705383
 296 59 79 1 2 705415
 297 61 95 1 2 705476
 298 59 85 1 2 705392
 299 59 113 1 2 705402
 300 59 91 1 2 705371
 301 59 90 1 2 705381
 302 59 108 1 2 705347
 303 60 73 1 2 705360
 304 59 85 1 2 705390
 305 59 79 1 2 705413
 306 59 109 1 2 705253
 307 59 101 1 2 705470
 308 59 100 1 2 705422
 309 59 85 1 2 705389
 310 59 113 1 2 705407
 311 61 95 1 2 705477
 312 61 89 1 2 705529
 313 60 73 1 2 705359
 314 59 113 1 2 705404
 315 59 90 1 2 705380
 316 61 89 1 2 705531
 317 59 103 1 2 705431
 318 59 113 1 2 705405
 319 59 113 1 2 705406
 320 59 109 1 2 705252
 321 59 85 1 2 705393
 322 59 79 1 2 705421
 323 59 100 1 2 705424
 324 59 79 1 2 705412
 325 61 89 1 2 705532
 326 59 97 1 2 705450
 327 59 79 1 2 705414
 328 59 97 1 2 705448
 329 60 115 2 2 706774
 330 59 135 2 2 706784
 331 59 108 2 2 705348
 332 64 120 2 2 706906
 333 59 85 2 2 705395
 334 60 107 2 2 706869
 335 64 125 2 2 707012
 336 59 81 2 2 707075
 337 60 107 2 2 706867
 338 59 121 2 2 706481
 339 64 125 2 2 707011
 340 61 74 2 2 707096
 341 62 133 2 2 706897
 342 60 115 2 2 706776
 343 59 136 2 2 706615
 344 62 118 2 2 706760
 345 59 121 2 2 706479
 346 60 128 2 2 706972
 347 60 115 2 2 706775
 348 59 121 2 2 706482
 349 64 120 2 2 706907
 350 59 81 2 2 707074
 351 59 81 2 2 707076
 352 62 126 2 2 706824
 353 60 94 2 2 706890
 354 62 133 2 2 706899
 355 61 74 2 2 707095
 356 61 93 2 2 706389
 357 61 93 2 2 706390
 358 60 128 2 2 706974
 359 60 99 2 2 706851
 360 59 112 2 2 706982
 361 60 128 2 2 706970
 362 62 126 2 2 706825
 363 59 112 2 2 706983
 364 60 128 2 2 706971
 365 64 67 2 2 707031
 366 59 81 2 2 707073
 367 59 136 2 2 706616
 368 61 78 2 2 706669
 369 59 90 2 2 705388
 370 60 128 2 2 706973
 371 59 131 2 2 706765
 372 62 133 2 2 706900
 373 61 74 2 2 707094
 374 64 125 1 2 707008
 375 64 120 1 2 706904
 376 64 120 1 2 706902
 377 61 92 1 2 706647
 378 60 107 1 2 706865
 379 59 81 1 2 707071
 380 61 78 1 2 706462
 381 60 115 1 2 706770
 382 64 67 1 2 707029
 383 62 133 1 2 706895
 384 60 128 1 2 706966
 385 59 136 1 2 706611
 386 60 115 1 2 706772
 387 61 78 1 2 706461
 388 61 93 1 2 706385
 389 62 118 1 2 706758
 390 62 133 1 2 706893
 391 62 122 1 2 707376
 392 59 135 1 2 706780
 393 60 94 1 2 706887
 394 61 74 1 2 707088
 395 62 132 1 2 706871
 396 59 69 1 2 706930
 397 59 135 1 2 706779
 398 60 115 1 2 706773
 399 61 74 1 2 707093
 400 59 135 1 2 706778
