# Supplementary material for: Qxpak.5: Old mixed model solutions for new genomics problems
Source: BMC Bioinformatics. 2011 May 25;12:202. doi: 10.1186/1471-2105-12-202 (PMC3123239; doi:10.1186/1471-2105-12-202)
Supplement: Additional file 1 — Binary code with manual and examples. zipped file containing complete manual, examples and binaries for linux 64 bits, DOS and cygwin. [file 1471-2105-12-202-S1.ZIP › examples5/qpak_2.out]

  
              *************
              *** QXPAK ***
              *************
              MPE / IM 2004
 
 QxPak v. 1.1
 Date yy/mm/dd 2004/04/15
 Time hh/mm/ss   19/09/12
 Statistical method:        ML                  
 Parameter file:            qpak_2a.par                             
 Data file:                 qpak_2.dat                              
 Pedigree file              qpak_2.ped                              
 Markerfile file            qpak_2.mkr                              
 Number of traits:           1
 Number of inds:             20
 Number of chrs:             1
 Marker positions chromosome12    0.0   10.0   20.0   30.0   40.0
 Number of QTL:              1
 Number of effects:          4
 Number of effects w/o QTL:  3
 Value of missing trait:     0
 QTL scan step (cM):         1.00
 Number of MCMC iters:       1000
 
 SCANNED QTL POSITIONS
       QTL   Type      chromosome12    
     qtl_1  ran_1       0.00   40.00
 
 EFFECTS
 Name          # levels      Type      Randomtype     File
                                      (Nested cov)
 qtl_1_v             20   cross-clas   user defined                  
 sex                  2   cross-clas                                 
 age                  1   covariable                                 
 a0                  20   cross-clas   add. animal    qpak_2.ped     
 
 INITIAL variances
 error     10.657
 qtl_1_v    8.526
 a0         8.526
 
 
 MODEL 0  specifications
 Trait    Position   Effects
                     qtl_1_v   sex       age       a0        
 t1         5        -         +         -         +        
 
 STATISTICS
 Effect/trait      N    Mean     sd      Min    Max
  sex              15   1.467   0.499   1.000   2.000
  a0               15  11.067   5.519   1.000  20.000
  t1               15  12.573   4.460   6.000  19.000
 
 Maximum likelihood: 
 2logL = constant +           -49.479235
 
 RESIDUAL variances
          t1        
 t1        0.1973
 
 EFFECT variances: a0                                      
          t1        
 t1       14.6464
 
 SOLUTIONS
 trait/effect level  solution    std. error
  1  2        1       12.8489        2.1392
  1  2        2       12.5685        2.2470
  1  4        1       -5.7877        2.1728
  1  4        2       -1.2574        2.5808
  1  4        3       -3.7316        3.1477
  1  4        4       -4.5465        2.2759
  1  4        5       -6.7614        2.1728
  1  4        6       -2.8666        2.1728
  1  4        7       -5.7877        2.1728
  1  4        8        1.3013        2.2728
  1  4        9       -2.4945        3.6973
  1  4       10       -4.5572        2.2827
  1  4       11        2.6374        2.6121
  1  4       12        4.4076        2.2745
  1  4       13        3.1007        2.1702
  1  4       14        3.3737        2.2780
  1  4       15        4.4267        2.1729
  1  4       16        5.3031        2.1729
  1  4       17        6.0820        2.1729
  1  4       18        1.4865        2.2745
  1  4       19        3.7541        3.4132
  1  4       20       -1.3448        2.2816
 
 QTL SCAN
   Positions           2logLRatio Nominal P  Residual_Variances
   1    1.00            0.110620  0.739E+00     0.223
   2    2.00            0.100808  0.751E+00     0.384
   3    3.00            0.251643  0.616E+00     0.147
   4    4.00            0.382151  0.536E+00     0.027
   5    5.00            0.447835  0.503E+00     0.244
   6    6.00            0.609725  0.435E+00     0.174
   7    7.00            0.000000  0.100E+01     2.228
   8    8.00            0.770738  0.380E+00     0.091
   9    9.00            0.429860  0.512E+00     0.054
  10   10.00            0.123658  0.725E+00     0.181
  11   11.00            0.052302  0.819E+00     0.193
  12   12.00            0.026905  0.870E+00     0.194
  13   13.00            0.010157  0.920E+00     0.194
  14   14.00            0.015916  0.900E+00     0.148
  15   15.00            0.008478  0.927E+00     0.146
  16   16.00            0.000000  0.100E+01     0.144
  17   17.00            0.000000  0.100E+01     0.251
  18   18.00            0.000000  0.100E+01     0.254
  19   19.00            0.000000  0.100E+01     0.255
  20   20.00            0.000000  0.100E+01     0.258
  21   21.00            0.000000  0.100E+01     0.257
  22   22.00            0.000000  0.100E+01     0.254
  23   23.00            0.000000  0.100E+01     0.148
  24   24.00            0.000000  0.100E+01     0.148
  25   25.00            0.000000  0.100E+01     0.148
  26   26.00            0.000000  0.100E+01     0.150
  27   27.00            0.001994  0.964E+00     0.102
  28   28.00            0.006056  0.938E+00     0.101
  29   29.00            0.022182  0.882E+00     0.045
  30   30.00            0.014537  0.904E+00     0.128
  31   31.00            0.000000  0.100E+01     0.209
  32   32.00            0.000000  0.100E+01     0.142
  33   33.00            0.000000  0.100E+01     0.117
  34   34.00            0.000000  0.100E+01     0.086
  35   35.00            0.000000  0.100E+01     2.519
  36   36.00            0.000000  0.100E+01     0.007
  37   37.00            0.000000  0.100E+01     0.127
  38   38.00            0.006353  0.936E+00     0.070
  39   39.00            0.003339  0.954E+00     0.107
  40   40.00            0.004572  0.946E+00     0.089
 
 MODEL 1  specifications
 Trait    Position   Effects
                     qtl_1_v   sex       age       a0        
 t1         5        +         +         -         +        
 
 Likelihood ratio: 
 LR =             0.770738
 Estimated d.f.   1
 Nominal P-value  0.380E+00
 For completeness, nominal P-values for other d.f.
 d.f.  2 P-value  0.680E+00
 
 QTL positions for LR max    8.00 
 
 RESIDUAL variances
          t1        
 t1        0.0915
 
 EFFECT variances: qtl_1_v                                 
          t1        
 t1       17.3539
 
 EFFECT variances: a0                                      
          t1        
 t1        4.5444
 
 SOLUTIONS
 trait/effect level  solution    std. error
  1  1        1       -5.0324        2.7851
  1  1        2       -0.7542        2.9957
  1  1        3       -0.6865        3.6796
  1  1        4       -4.0379        2.8926
  1  1        5       -4.8747        2.8707
  1  1        6       -3.2384        2.8750
  1  1        7       -5.3166        2.8704
  1  1        8       -0.0296        2.9000
  1  1        9       -4.0795        3.6837
  1  1       10       -4.0024        2.9482
  1  1       11        3.4298        3.4572
  1  1       12        2.3568        2.8860
  1  1       13        2.6030        2.8726
  1  1       14        2.6849        2.8661
  1  1       15        3.2790        2.8723
  1  1       16        3.1737        2.8718
  1  1       17        3.4171        2.8739
  1  1       18        0.9342        2.8655
  1  1       19        0.8089        3.2980
  1  1       20       -1.1259        3.1610
  1  2        1       13.3725        2.7053
  1  2        2       13.1427        2.7597
  1  4        1       -1.3176        1.9659
  1  4        2       -0.1981        2.0310
  1  4        3       -0.8408        2.0560
  1  4        4       -1.0945        1.9540
  1  4        5       -2.4304        1.9506
  1  4        6       -0.1583        1.9631
  1  4        7       -1.0444        1.9510
  1  4        8        0.8232        1.9573
  1  4        9       -0.5195        2.3338
  1  4       10       -1.1336        2.1804
  1  4       11        0.0440        2.0439
  1  4       12        1.4718        1.9709
  1  4       13        0.0338        1.8761
  1  4       14        0.1760        1.9102
  1  4       15        0.6527        1.8730
  1  4       16        1.6190        1.8734
  1  4       17        2.1541        1.8748
  1  4       18       -0.0446        1.9097
  1  4       19        0.7528        2.2647
  1  4       20       -0.8772        2.1714
  
              *************
              *** QXPAK ***
              *************
              MPE / IM 2004
 
 QxPak v. 1.1
 Date yy/mm/dd 2004/04/15
 Time hh/mm/ss   19/10/21
 Statistical method:        ML                  
 Parameter file:            qpak_2b.par                             
 Data file:                 qpak_2.dat                              
 Pedigree file              qpak_2.ped                              
 Markerfile file            qpak_2.mkr                              
 Number of traits:           1
 Number of inds:             20
 Number of chrs:             1
 Marker positions chromosome12    0.0   10.0   20.0   30.0   40.0
 Number of QTL:              1
 Number of effects:          4
 Number of effects w/o QTL:  3
 Value of missing trait:     0
 QTL scan step (cM):         1.00
 Number of MCMC iters:       1000
 
 SCANNED QTL POSITIONS
       QTL   Type      chromosome12    
     qtl_1  ran_1       0.00   40.00
 
 EFFECTS
 Name          # levels      Type      Randomtype     File
                                      (Nested cov)
 qtl_1_v             20   cross-clas   user defined                  
 sex                  2   cross-clas                                 
 age                  1   covariable                                 
 a0                  20   cross-clas   add. animal    qpak_2.ped     
 
 INITIAL variances
 error     10.657
 qtl_1_v    8.526
 a0         8.526
 
 
 MODEL 0  specifications
 Trait    Position   Effects
                     qtl_1_v   sex       age       a0        
 t1         5        -         +         -         -        
 
 STATISTICS
 Effect/trait      N    Mean     sd      Min    Max
  sex              15   1.467   0.499   1.000   2.000
  a0               15   0.000   0.000   0.000   0.000
  t1               15  12.573   4.460   6.000  19.000
 
 Maximum likelihood: 
 2logL = constant +           -59.856138
 
 RESIDUAL variances
          t1        
 t1       19.8938
 
 SOLUTIONS
 trait/effect level  solution    std. error
  1  2        1       12.5625        1.5769
  1  2        2       12.5857        1.6858
 
 
 MODEL 1  specifications
 Trait    Position   Effects
                     qtl_1_v   sex       age       a0        
 t1         5        -         +         -         +        
 
 Likelihood ratio: 
 LR =            10.376903
 Estimated d.f.   1
 Nominal P-value  0.128E-02
 For completeness, nominal P-values for other d.f.
 d.f.  2 P-value  0.558E-02
 
 
 RESIDUAL variances
          t1        
 t1        0.1973
 
 EFFECT variances: a0                                      
          t1        
 t1       14.6464
 
 SOLUTIONS
 trait/effect level  solution    std. error
  1  2        1       12.8489        2.1392
  1  2        2       12.5685        2.2470
  1  4        1       -5.7877        2.1728
  1  4        2       -1.2574        2.5808
  1  4        3       -3.7316        3.1477
  1  4        4       -4.5465        2.2759
  1  4        5       -6.7614        2.1728
  1  4        6       -2.8666        2.1728
  1  4        7       -5.7877        2.1728
  1  4        8        1.3013        2.2728
  1  4        9       -2.4945        3.6973
  1  4       10       -4.5572        2.2827
  1  4       11        2.6374        2.6121
  1  4       12        4.4076        2.2745
  1  4       13        3.1007        2.1702
  1  4       14        3.3737        2.2780
  1  4       15        4.4267        2.1729
  1  4       16        5.3031        2.1729
  1  4       17        6.0820        2.1729
  1  4       18        1.4865        2.2745
  1  4       19        3.7541        3.4132
  1  4       20       -1.3448        2.2816
  
              *************
              *** QXPAK ***
              *************
              MPE / IM 2004
 
 QxPak v. 1.1
 Date yy/mm/dd 2004/04/15
 Time hh/mm/ss   19/10/28
 Statistical method:        ML                  
 Parameter file:            qpak_2c.par                             
 Data file:                 qpak_2.dat                              
 Pedigree file              qpak_2.ped                              
 Markerfile file            qpak_2.mkr                              
 Number of traits:           1
 Number of inds:             20
 Number of chrs:             1
 Marker positions chromosome12    0.0   10.0   20.0   30.0   40.0
 Number of QTL:              1
 Number of effects:          4
 Number of effects w/o QTL:  3
 Value of missing trait:     0
 QTL scan step (cM):         1.00
 Number of MCMC iters:       1000
 
 SCANNED QTL POSITIONS
       QTL   Type      chromosome12    
     qtl_1  ran_1       0.00   40.00
 
 EFFECTS
 Name          # levels      Type      Randomtype     File
                                      (Nested cov)
 qtl_1_v             20   cross-clas   user defined                  
 sex                  2   cross-clas                                 
 age                  1   covariable                                 
 a0                  20   cross-clas   add. animal    qpak_2.ped     
 
 INITIAL variances
 error     10.657
 qtl_1_v    8.526
 a0         8.526
 
 
 MODEL 0  specifications
 Trait    Position   Effects
                     qtl_1_v   sex       age       a0        
 t1         5        -         +         -         -        
 
 STATISTICS
 Effect/trait      N    Mean     sd      Min    Max
  sex              15   1.467   0.499   1.000   2.000
  t1               15  12.573   4.460   6.000  19.000
 
 Maximum likelihood: 
 2logL = constant +           -59.856138
 
 RESIDUAL variances
          t1        
 t1       19.8938
 
 SOLUTIONS
 trait/effect level  solution    std. error
  1  2        1       12.5625        1.5769
  1  2        2       12.5857        1.6858
 
 QTL SCAN
   Positions           2logLRatio Nominal P  Residual_Variances
   1    1.00            7.241107  0.713E-02     5.832
   2    2.00            7.810330  0.519E-02     4.843
   3    3.00            8.382801  0.379E-02     3.940
   4    4.00            8.892627  0.286E-02     3.222
   5    5.00            9.424252  0.214E-02     2.503
   6    6.00            9.901743  0.165E-02     1.790
   7    7.00           10.322408  0.131E-02     0.786
   8    8.00           10.949233  0.936E-03     0.066
   9    9.00           11.109202  0.859E-03     0.055
  10   10.00           10.238168  0.138E-02     0.043
  11   11.00            8.991823  0.271E-02     4.702
  12   12.00            8.829968  0.296E-02     4.952
  13   13.00            8.724417  0.314E-02     5.101
  14   14.00            8.622842  0.332E-02     5.241
  15   15.00            8.569508  0.342E-02     5.286
  16   16.00            8.473078  0.360E-02     5.400
  17   17.00            8.353659  0.385E-02     5.552
  18   18.00            8.250688  0.407E-02     5.693
  19   19.00            8.175723  0.425E-02     5.768
  20   20.00            8.074840  0.449E-02     5.909
  21   21.00            8.103142  0.442E-02     5.757
  22   22.00            8.225848  0.413E-02     5.415
  23   23.00            8.398101  0.376E-02     4.825
  24   24.00            8.521720  0.351E-02     4.351
  25   25.00            8.675621  0.322E-02     3.443
  26   26.00            8.914306  0.283E-02     2.130
  27   27.00            9.210673  0.241E-02     1.895
  28   28.00            9.532528  0.202E-02     1.747
  29   29.00            9.905936  0.165E-02     1.689
  30   30.00           10.076105  0.150E-02     1.764
  31   31.00           10.164922  0.143E-02     1.416
  32   32.00           10.130594  0.146E-02     0.681
  33   33.00           10.192831  0.141E-02     0.108
  34   34.00           10.166121  0.143E-02     0.117
  35   35.00           10.120847  0.147E-02     0.117
  36   36.00           10.089423  0.149E-02     0.113
  37   37.00           10.060878  0.151E-02     0.099
  38   38.00           10.130813  0.146E-02     0.125
  39   39.00           10.181499  0.142E-02     0.086
  40   40.00           10.112832  0.147E-02     0.100
 
 MODEL 1  specifications
 Trait    Position   Effects
                     qtl_1_v   sex       age       a0        
 t1         5        +         +         -         -        
 
 Likelihood ratio: 
 LR =            11.109202
 Estimated d.f.   1
 Nominal P-value  0.859E-03
 For completeness, nominal P-values for other d.f.
 d.f.  2 P-value  0.387E-02
 
 QTL positions for LR max    9.00 
 
 RESIDUAL variances
          t1        
 t1        0.0553
 
 EFFECT variances: qtl_1_v                                 
          t1        
 t1       36.0596
 
 SOLUTIONS
 trait/effect level  solution    std. error
  1  1        1       -7.1023        3.4370
  1  1        2       -0.7547        3.9347
  1  1        3       -1.0201        5.0546
  1  1        4       -5.7413        3.4932
  1  1        5       -8.0627        3.4397
  1  1        6       -4.1261        3.4396
  1  1        7       -7.1089        3.4396
  1  1        8        0.2143        3.4918
  1  1        9       -5.8012        5.1250
  1  1       10       -5.7419        3.4905
  1  1       11        4.6131        4.7913
  1  1       12        3.2439        3.4899
  1  1       13        1.9197        3.4383
  1  1       14        2.2664        3.4898
  1  1       15        3.1860        3.4391
  1  1       16        4.0581        3.4391
  1  1       17        4.8400        3.4391
  1  1       18        0.2765        3.4902
  1  1       19       -0.6659        4.3512
  1  1       20       -2.6281        3.4946
  1  2        1       14.1120        3.4329
  1  2        2       13.7443        3.4858
  
              *************
              *** QXPAK ***
              *************
              MPE / IM 2004

 QxPak v. 2.16  
 Date yy/mm/dd 2006/05/17
 Time hh/mm/ss   17/59/24
 Statistical method:        ML                  
 Parameter file:            qpak_2a.par                             
 Data file:                 qpak_2.dat                              
 Pedigree file              qpak_2.ped                              
 Marker file                qpak_2.mkr                              
 Number of traits:           1
 Number of inds:             20
 Number of chrs:             1
 Number of markers / chr     4
 Number of breeds:           1
 Marker positions           chromosome12    0.0   10.0   20.0   30.0
 Number of QTL:              1
 Number of effects:          4
 Number of effects w/o QTL:  3
 Value of missing trait:     0
 QTL scan step (cM):         1.00
 Number of MCMC iters:       1000

 SCANNED QTL POSITIONS
     QTL    Type   Imprint   Segment  chromosome12  
     qtl_1  ran_1      -        -     0.00  30.00

 EFFECTS
 Name          # levels      Type      Randomtype     File
                                      (Nested cov)
 qtl_1_v             20   cross-clas   user defined                  
 sex                  2   cross-clas                                 
 age                  1   covariable                                 
 a0                  20   cross-clas   add. animal    qpak_2.ped     

 INITIAL variances
 Residual
 t1       10.6575
 qtl_1_v                                 
 t1        8.5260
 a0                                      
 t1        8.5260

   1    1.00          -49.759765     1.510

 MODEL 0  specifications
 Trait    Position   Effects
                     qtl_1_v   sex       age       a0        
 t1           5      -         +         -         +        

 STATISTICS
 Effect/trait      N    Mean     sd      Min    Max
  sex              15   1.467   0.499   1.000   2.000
  a0               15  11.067   5.519   1.000  20.000
  t1               15  12.573   4.460   6.000  19.000

 Maximum likelihood: 
 2logL = constant +           -49.759765

 RESIDUAL variances
          t1        
 t1        1.5103

 EFFECT variances: a0                                      
          t1        
 t1       12.8442

 EFFECT: h2 in diagonal / correlations off-diagonal a0                                      
          t1        
 t1        0.8948

 SOLUTIONS
 trait/effect level   solution    std. error
  1   2        1       12.7855        2.0458
  1   2        2       12.5275        2.1532
  1   4        1       -5.3182        2.2564
  1   4        2       -1.4550        2.5929
  1   4        3       -3.6078        2.9908
  1   4        4       -4.3484        2.3259
  1   4        5       -6.1234        2.2564
  1   4        6       -2.9026        2.2564
  1   4        7       -5.3182        2.2564
  1   4        8        0.5259        2.3159
  1   4        9       -2.5314        3.5067
  1   4       10       -4.4205        2.3787
  1   4       11        2.5122        2.6095
  1   4       12        4.2609        2.3257
  1   4       13        2.9004        2.2372
  1   4       14        3.1082        2.3371
  1   4       15        4.2948        2.2561
  1   4       16        5.0194        2.2561
  1   4       17        5.6636        2.2561
  1   4       18        1.8454        2.3257
  1   4       19        3.5807        3.2683
  1   4       20       -0.5642        2.3686

 QTL SCAN
  Positions  df          2logLRatio  Pvalue    Residual_Variances
   1    1.00    1         1         0.386534  0.534E+00     0.225
   2    2.00    2         1         0.000000  0.100E+01     2.100
   3    3.00    3         1         0.000000  0.100E+01     2.111
   4    4.00    4         1         0.000000  0.100E+01     2.049
   5    5.00    5         1         0.053287  0.817E+00     2.113
   6    6.00    6         1         0.168527  0.681E+00     2.102
   7    7.00    7         1         0.162386  0.687E+00     2.236
   8    8.00    8         1         0.106785  0.744E+00     2.310
   9    9.00    9         1         0.000000  0.100E+01     2.460
  10   10.00   10         1         0.000000  0.100E+01     2.644
  11   11.00   11         1         0.000000  0.100E+01     2.785
  12   12.00   12         1         0.000000  0.100E+01     2.715
  13   13.00   13         1         0.000000  0.100E+01     2.746
  14   14.00   14         1         0.000000  0.100E+01     2.682
  15   15.00   15         1         0.000000  0.100E+01     2.711
  16   16.00   16         1         0.000000  0.100E+01     2.724
  17   17.00   17         1         0.000000  0.100E+01     2.740
  18   18.00   18         1         0.000000  0.100E+01     2.758
  19   19.00   19         1         0.000000  0.100E+01     2.706
  20   20.00   20         1         0.000000  0.100E+01     2.735
  21   21.00   21         1         0.000000  0.100E+01     2.735
  22   22.00   22         1         0.000000  0.100E+01     2.780
  23   23.00   23         1         0.000000  0.100E+01     2.738
  24   24.00   24         1         0.000000  0.100E+01     2.705
  25   25.00   25         1         0.000000  0.100E+01     2.750
  26   26.00   26         1         0.000000  0.100E+01     2.718
  27   27.00   27         1         0.000000  0.100E+01     2.679
  28   28.00   28         1         0.000000  0.100E+01     2.647
  29   29.00   29         1         0.000000  0.100E+01     2.615
  30   30.00   30         1         0.000000  0.100E+01     2.663

 MODEL 1  specifications
 Trait    Position   Effects
                     qtl_1_v   sex       age       a0        
 t1           5      +         +         -         +        

 Likelihood ratio: 
 LR =             0.386534
 Estimated d.f.   1
 Nominal P-value  0.534E+00
 For completeness, nominal P-values for other d.f.
 d.f.  2 P-value  0.824E+00

 QTL positions for LR max    1.00

 RESIDUAL variances
          t1        
 t1        0.2253

 EFFECT variances: qtl_1_v                                 
          t1        
 t1        1.3955

 EFFECT variances: a0                                      
          t1        
 t1       13.2367

 EFFECT: h2 in diagonal / correlations off-diagonal qtl_1_v                                 
          t1        
 t1        0.0939

 EFFECT: h2 in diagonal / correlations off-diagonal a0                                      
          t1        
 t1        0.8909

 SOLUTIONS
 trait/effect level   solution    std. error
  1   1        1       -0.5558        1.1427
  1   1        2       -0.1249        1.1504
  1   1        3        0.1244        1.1165
  1   1        4        0.0766        1.1171
  1   1        5       -0.5630        1.1297
  1   1        6       -0.5478        1.1296
  1   1        7       -0.8091        1.1243
  1   1        8        0.1415        1.1173
  1   1        9       -0.5573        1.1304
  1   1       10        0.0765        1.1183
  1   1       11        0.6239        1.1333
  1   1       12        0.0569        1.1275
  1   1       13        0.4807        1.1159
  1   1       14        0.4816        1.1157
  1   1       15        0.7376        1.0977
  1   1       16       -0.0239        1.0937
  1   1       17        0.4829        1.1157
  1   1       18       -0.0567        1.0945
  1   1       19        0.6940        1.1143
  1   1       20       -0.2083        1.5383
  1   2        1       12.9029        2.1428
  1   2        2       12.5430        2.2634
  1   4        1       -5.2772        2.2703
  1   4        2       -1.1873        2.5968
  1   4        3       -3.5095        3.0462
  1   4        4       -4.5830        2.3084
  1   4        5       -6.2373        2.2354
  1   4        6       -2.3841        2.2356
  1   4        7       -5.0323        2.2671
  1   4        8        1.1652        2.3053
  1   4        9       -2.3484        3.5700
  1   4       10       -4.6006        2.3184
  1   4       11        2.1030        2.6283
  1   4       12        4.3615        2.3360
  1   4       13        2.5731        2.2280
  1   4       14        2.9202        2.3575
  1   4       15        3.6453        2.2680
  1   4       16        5.2520        2.2877
  1   4       17        5.5355        2.2306
  1   4       18        1.5704        2.3295
  1   4       19        3.4673        3.3201
  1   4       20       -1.1033        2.4649
 Total CPU time: 0 h 0 m 31 s
