# Supplementary material for: Qxpak.5: Old mixed model solutions for new genomics problems
Source: BMC Bioinformatics. 2011 May 25;12:202. doi: 10.1186/1471-2105-12-202 (PMC3123239; doi:10.1186/1471-2105-12-202)
Supplement: Additional file 1 — Binary code with manual and examples. zipped file containing complete manual, examples and binaries for linux 64 bits, DOS and cygwin. [file 1471-2105-12-202-S1.ZIP › examples5/qpak_4.out]

  
              *************
              *** QXPAK ***
              *************
              MPE / IM 2004
 
 QxPak v. 1.1
 Date yy/mm/dd 2004/04/15
 Time hh/mm/ss   19/58/58
 Statistical method:        ML                  
 Parameter file:            qpak_4.par                              
 Data file:                 qpak_4.dat                              
 Pedigree file              qpak_4.ped                              
 Markerfile file            qpak_2.mkr                              
 Number of traits:           2
 Number of inds:             20
 Number of chrs:             1
 Marker positions chromosome12    0.0   10.0   20.0   30.0   40.0
 Number of QTL:              2
 Number of effects:          5
 Number of effects w/o QTL:  2
 Value of missing trait:     0
 QTL scan step (cM):         1.00
 Number of MCMC iters:       2000
 
 SCANNED QTL POSITIONS
       QTL   Type      chromosome12    
     qtl_1  fix_a       0.00    5.00
     qtl_2  mix_1a     31.00   35.00
 
 EFFECTS
 Name          # levels      Type      Randomtype     File
                                      (Nested cov)
 qtl_1_a              2   covariable   (sex)                         
 qtl_2_a              1   covariable                                 
 qtl_2_v             20   cross-clas   user defined                  
 mean                 1   cross-clas                                 
 sex                  2   cross-clas                                 
 
 INITIAL variances
 error      0.071    0.051    0.051    0.133
 qtl_2_v    0.057    0.041    0.041    0.107
 
 QTL SCAN
   Positions              2logL    Residual_Variances
   1    1.00   31.00           34.280320     0.091     0.249
   2    2.00   31.00           34.280320     0.091     0.249
   3    3.00   31.00           34.280320     0.091     0.249
   4    4.00   31.00           34.280320     0.091     0.249
   5    5.00   31.00           34.280320     0.091     0.249
   6    1.00   32.00           34.255142     0.091     0.249
   7    2.00   32.00           34.255142     0.091     0.249
   8    3.00   32.00           34.255142     0.091     0.249
   9    4.00   32.00           34.255142     0.091     0.249
  10    5.00   32.00           34.255142     0.091     0.249
  11    1.00   33.00           35.127143     0.092     0.249
  12    2.00   33.00           35.127143     0.092     0.249
  13    3.00   33.00           35.127143     0.092     0.249
  14    4.00   33.00           35.127143     0.092     0.249
  15    5.00   33.00           35.127143     0.092     0.249
  16    1.00   34.00           35.126994     0.092     0.249
  17    2.00   34.00           35.126994     0.092     0.249
  18    3.00   34.00           35.126994     0.092     0.249
  19    4.00   34.00           35.126994     0.092     0.249
  20    5.00   34.00           35.126994     0.092     0.249
  21    1.00   35.00           35.127271     0.092     0.249
  22    2.00   35.00           35.127271     0.092     0.249
  23    3.00   35.00           35.127271     0.092     0.249
  24    4.00   35.00           35.127271     0.092     0.249
  25    5.00   35.00           35.127271     0.092     0.249
 
 MODEL 0  specifications
 Trait    Position   Effects
                     qtl_1_a   qtl_2_a   qtl_2_v   mean      sex       
 trait1     4        -         +         +         -         +        
 trait2     5        -         -         -         +         -        
 
 STATISTICS
 Effect/trait      N    Mean     sd      Min    Max
  mean             15   1.000   0.000   1.000   1.000
  sex              15   1.467   0.499   1.000   2.000
  trait1           15   3.356   0.363   2.600   3.800
  trait2           15   1.533   0.499   1.000   2.000
 
 Maximum likelihood: 
 2logL = constant +            35.127271
 QTL positions for LR max    1.00   35.00 
 
 RESIDUAL variances
          trait1    trait2    
 trait1    0.0915    0.0992
 trait2    0.0992    0.2489
 
 EFFECT variances: qtl_2_v                                 
          trait1    trait2    
 trait1    0.0009    0.0000
 trait2    0.0000    0.0000
 
 SOLUTIONS
 trait/effect level  solution    std. error
  1  2        1       -0.0769        0.0618
  1  3        1       -0.0009        0.0293
  1  3        2        0.0009        0.0293
  1  3        3        0.0002        0.0294
  1  3        4        0.0015        0.0294
  1  3        5       -0.0003        0.0293
  1  3        6       -0.0009        0.0293
  1  3        7       -0.0006        0.0293
  1  3        8       -0.0017        0.0293
  1  3        9       -0.0002        0.0295
  1  3       10        0.0020        0.0321
  1  3       11        0.0033        0.0293
  1  3       12       -0.0033        0.0293
  1  3       13        0.0019        0.0293
  1  3       14        0.0024        0.0293
  1  3       15        0.0020        0.0294
  1  3       16        0.0018        0.0294
  1  3       17        0.0019        0.0294
  1  3       18        0.0016        0.0293
  1  3       19        0.0017        0.0300
  1  3       20       -0.0017        0.0366
  1  5        1        3.5377        0.0974
  1  5        2        3.1585        0.1024
  2  4        1        1.5333        0.1288
 
 QTL SCAN
   Positions           2logLRatio Nominal P  Residual_Variances
   1    1.00   31.00            0.819954  0.845E+00     0.087     0.246
   2    2.00   31.00            0.819954  0.845E+00     0.087     0.246
   3    3.00   31.00            0.819954  0.845E+00     0.087     0.246
   4    4.00   31.00            0.819954  0.845E+00     0.087     0.246
   5    5.00   31.00            0.819954  0.845E+00     0.087     0.246
   6    1.00   32.00            0.820328  0.845E+00     0.087     0.246
   7    2.00   32.00            0.820328  0.845E+00     0.087     0.246
   8    3.00   32.00            0.820328  0.845E+00     0.087     0.246
   9    4.00   32.00            0.820328  0.845E+00     0.087     0.246
  10    5.00   32.00            0.820328  0.845E+00     0.087     0.246
  11    1.00   33.00            0.820261  0.845E+00     0.087     0.246
  12    2.00   33.00            0.820261  0.845E+00     0.087     0.246
  13    3.00   33.00            0.820261  0.845E+00     0.087     0.246
  14    4.00   33.00            0.820261  0.845E+00     0.087     0.246
  15    5.00   33.00            0.820261  0.845E+00     0.087     0.246
  16    1.00   34.00            0.820064  0.845E+00     0.087     0.246
  17    2.00   34.00            0.820064  0.845E+00     0.087     0.246
  18    3.00   34.00            0.820064  0.845E+00     0.087     0.246
  19    4.00   34.00            0.820064  0.845E+00     0.087     0.246
  20    5.00   34.00            0.820064  0.845E+00     0.087     0.246
  21    1.00   35.00            0.820241  0.845E+00     0.087     0.246
  22    2.00   35.00            0.820241  0.845E+00     0.087     0.246
  23    3.00   35.00            0.820241  0.845E+00     0.087     0.246
  24    4.00   35.00            0.820241  0.845E+00     0.087     0.246
  25    5.00   35.00            0.820241  0.845E+00     0.087     0.246
 
 MODEL 1  specifications
 Trait    Position   Effects
                     qtl_1_a   qtl_2_a   qtl_2_v   mean      sex       
 trait1     4        +         +         +         -         +        
 trait2     5        +         -         -         +         -        
 
 Likelihood ratio: 
 LR =             0.820328
 Estimated d.f.   3
 Nominal P-value  0.845E+00
 For completeness, nominal P-values for other d.f.
 d.f.  4 P-value  0.936E+00
 d.f.  5 P-value  0.976E+00
 
 QTL positions for LR max    1.00   32.00 
 
 RESIDUAL variances
          trait1    trait2    
 trait1    0.0875    0.0962
 trait2    0.0962    0.2462
 
 EFFECT variances: qtl_2_v                                 
          trait1    trait2    
 trait1    0.0008    0.0000
 trait2    0.0000    0.0000
 
 SOLUTIONS
 trait/effect level  solution    std. error
  1  1        1       -0.0335        0.1061
  1  1        2       -0.1583        0.1141
  1  2        1        0.0000        0.0000
  1  3        1       -0.0002        0.0279
  1  3        2        0.0002        0.0279
  1  3        3        0.0001        0.0280
  1  3        4        0.0009        0.0280
  1  3        5       -0.0001        0.0280
  1  3        6       -0.0005        0.0280
  1  3        7       -0.0005        0.0280
  1  3        8       -0.0017        0.0280
  1  3        9       -0.0003        0.0281
  1  3       10        0.0008        0.0306
  1  3       11        0.0028        0.0280
  1  3       12       -0.0028        0.0280
  1  3       13        0.0017        0.0280
  1  3       14        0.0019        0.0280
  1  3       15        0.0017        0.0280
  1  3       16        0.0016        0.0280
  1  3       17        0.0017        0.0280
  1  3       18        0.0016        0.0280
  1  3       19        0.0016        0.0286
  1  3       20       -0.0014        0.0349
  1  5        1        3.5394        0.0953
  1  5        2        3.1684        0.1006
  2  1        1        0.0000        0.1754
  2  1        2       -0.0769        0.1884
  2  4        1        1.5385        0.1287
