# Supplementary material for: Qxpak.5: Old mixed model solutions for new genomics problems
Source: BMC Bioinformatics. 2011 May 25;12:202. doi: 10.1186/1471-2105-12-202 (PMC3123239; doi:10.1186/1471-2105-12-202)
Supplement: Additional file 1 — Binary code with manual and examples. zipped file containing complete manual, examples and binaries for linux 64 bits, DOS and cygwin. [file 1471-2105-12-202-S1.ZIP › examples5/qxpak_1.dat]

4 1 3.4 1  16.  33. 4     1
5 1 3.8 2  6.   10. 2.4   2
7 1 3.33 1 7.   13  2.64  2
10 1 3.54 2 8.  16  2.82  2
6 1 3.7 2  19.  12  4.358 1
8 1 3.1 2  14.  14  3.7    1
11 1 2.6 1  8   23  2.8635  2
