# Supplementary material for: Qxpak.5: Old mixed model solutions for new genomics problems
Source: BMC Bioinformatics. 2011 May 25;12:202. doi: 10.1186/1471-2105-12-202 (PMC3123239; doi:10.1186/1471-2105-12-202)
Supplement: Additional file 1 — Binary code with manual and examples. zipped file containing complete manual, examples and binaries for linux 64 bits, DOS and cygwin. [file 1471-2105-12-202-S1.ZIP › examples5/qxpak_1.par]

# Example 1
# Simple F2 cross beteen inbred lines
ML_OPTION
Y
DATAFILE
qxpak_1.dat
OUTFILE
qxpak_1.out
MARKERFILE
qxpak_1.mkr
PEDIGREEFILE
qxpak_1.ped
MARKER_POSITIONS
chr1 0.0 5 10 15
NUMBER_OF_MCMC_ITERATIONS
1000
QTL       
qtl1   fix_ad chr1 all
EFFECT
mean cross 2 
age covariate 3
u0 cross 1 pedigree qxpak_1.ped
TRAIT
t1 5 mean age u0 qtl1
#dummy_trait 6 mean snp2
TEST
qtl1
