# Supplementary material for: Qxpak.5: Old mixed model solutions for new genomics problems
Source: BMC Bioinformatics. 2011 May 25;12:202. doi: 10.1186/1471-2105-12-202 (PMC3123239; doi:10.1186/1471-2105-12-202)
Supplement: Additional file 1 — Binary code with manual and examples. zipped file containing complete manual, examples and binaries for linux 64 bits, DOS and cygwin. [file 1471-2105-12-202-S1.ZIP › examples5/qxpak_1.ped]

1 0 0 1 1
2 0 0 2 2  
3 1 2 1 1   
4 1 2 2 1  
5 3 4 1 1  
6 3 4 1 1   
7 3 4 1 1  
8 3 4 1 1  
9 3 4 1 1   
10 3 4 1 1  
11 3 4 1 1  
