# Supplementary material for: Qxpak.5: Old mixed model solutions for new genomics problems
Source: BMC Bioinformatics. 2011 May 25;12:202. doi: 10.1186/1471-2105-12-202 (PMC3123239; doi:10.1186/1471-2105-12-202)
Supplement: Additional file 1 — Binary code with manual and examples. zipped file containing complete manual, examples and binaries for linux 64 bits, DOS and cygwin. [file 1471-2105-12-202-S1.ZIP › examples5/qxpak_2.mkr]

chromosome12
1    1 1 1 4 1 4 1 1
2   2 3 2 3 2 3 2 2
3    1 2 1 3 1 3 2 1
4    1 2 1 2 2 1 1 2
5    1 3 2 1 2 1 1 2
6   0 0 1 2 0 0 1 2
7    1 3 2 4 1 2 1 2
8    2 1 1 2 1 2 1 2
9    1 3 1 2 0 0 1 2
10  1 2 1 2 3 2 2 2
11    1 5 1 3 1 1 3 1
12     2 3 2 1 2 4 2 7
13   1 2 1 2 1 2 2 1
14  1 2 1 2 2 1 1 2
15   1 3 2 1 0 0 1 2
16   2 5 1 2 0 0 1 2
17   1 2 0 0 1 2 1 2
18   2 5 1 2 1 2 1 2
19   1 3 2 2 2 2 1 2
20   2 2 0 0 0 0 0 0
