# Supplementary material for: Qxpak.5: Old mixed model solutions for new genomics problems
Source: BMC Bioinformatics. 2011 May 25;12:202. doi: 10.1186/1471-2105-12-202 (PMC3123239; doi:10.1186/1471-2105-12-202)
Supplement: Additional file 1 — Binary code with manual and examples. zipped file containing complete manual, examples and binaries for linux 64 bits, DOS and cygwin. [file 1471-2105-12-202-S1.ZIP › examples5/qxpak_2.out]

              ***************
              *** QXPAK.5 ***
              ***************
               MPE / IM 2010

 Qxpak v. 5.0   
 Date yy/mm/dd 2010/09/03
 Time hh/mm/ss   16/16/35
 Statistical method:        ML                  
 Parameter file:            qxpak_2a.par                            
 Data file:                 qxpak_2.dat                             
 Pedigree file              qxpak_2.ped                             
 Marker file                qxpak_2.mkr                             
 Number of traits:                     1
 Number of inds:                      20
 Number of chrs:                       1
 Number of markers / chr               4
 Number of breeds:                     1
 Marker positions           chromosome12    0.0   10.0   20.0   30.0
 Number of QTL:                        1
 Number of Epistatic QTL:              0
 Number of effects:                    4
 Number of effects w/o QTL:            3
 Value of missing trait:               0
 QTL scan step (cM):         1.00
 Number of MCMC iters:              1000

SCANNED QTL POSITIONS
     QTL    Type   Imprint   Segment  chromosome12  
     qtl_1  ran_1      -        -     0.00  30.00

 EFFECTS
 Name          # levels      Type      Randomtype     File
                                      (Nested cov)
 qtl_1_v             20   cross-clas   user defined                  
 sex                  2   cross-clas                                 
 age                  1   covariable                                 
 a0                  20   cross-clas   add. animal    qxpak_2.ped    

 INITIAL variances
 Residual
 t1       10.6575
 qtl_1_v                                 
 t1        8.5260
 a0                                      
 t1        8.5260

   1    1.00          -49.759765     1.510

 MODEL           0  specifications
 Trait    Position   Effects
                     qtl_1_v   sex       age       a0        
 t1           5      -         +         -         +        

 STATISTICS
 Effect/trait      N    Mean     sd      Min    Max
  sex              15   1.467   0.499   1.000   2.000
  a0               15  11.067   5.519   1.000  20.000
  t1               15  12.573   4.460   6.000  19.000

 Maximum likelihood: 
 2logL = constant +           -49.759765

 RESIDUAL variances
          t1        
 t1        1.5103

 EFFECT variances: a0                                      
          t1        
 t1       12.8442

 EFFECT: h2 in diagonal / correlations off-diagonal a0                                      
          t1        
 t1        0.8948

 SOLUTIONS
 trait/effect level   solution    std. error
  1   2        1       12.7855        2.0458
  1   2        2       12.5275        2.1532
  1   4        1       -5.3182        2.2564
  1   4        2       -1.4550        2.5929
  1   4        3       -3.6078        2.9908
  1   4        4       -4.3484        2.3259
  1   4        5       -6.1234        2.2564
  1   4        6       -2.9026        2.2564
  1   4        7       -5.3182        2.2564
  1   4        8        0.5259        2.3159
  1   4        9       -2.5314        3.5067
  1   4       10       -4.4205        2.3787
  1   4       11        2.5122        2.6095
  1   4       12        4.2609        2.3257
  1   4       13        2.9004        2.2372
  1   4       14        3.1082        2.3371
  1   4       15        4.2948        2.2561
  1   4       16        5.0194        2.2561
  1   4       17        5.6636        2.2561
  1   4       18        1.8454        2.3257
  1   4       19        3.5807        3.2683
  1   4       20       -0.5642        2.3686

 QTL SCAN
  Positions  df          2logLRatio  Pvalue  QTL_estimates  Residual_Variances
   1    1.00    1         1         0.380928  0.537E+00    -0.560     0.227
   2    2.00    2         1         0.000000  0.100E+01    -2.306     2.106
   3    3.00    3         1         0.000000  0.100E+01    -2.496     2.117
   4    4.00    4         1         0.000000  0.100E+01    -2.632     2.060
   5    5.00    5         1         0.040759  0.840E+00    -2.720     2.132
   6    6.00    6         1         0.143560  0.705E+00    -2.790     2.125
   7    7.00    7         1         0.123173  0.726E+00    -2.797     2.265
   8    8.00    8         1         0.872332  0.350E+00    -4.197     0.101
   9    9.00    9         1         0.537821  0.463E+00    -3.280     0.592
  10   10.00   10         1         0.000000  0.100E+01    -2.642     2.639
  11   11.00   11         1         0.000000  0.100E+01    -2.544     2.772
  12   12.00   12         1         0.000000  0.100E+01    -2.445     2.723
  13   13.00   13         1         0.000000  0.100E+01    -2.367     2.758
  14   14.00   14         1         0.000000  0.100E+01    -2.273     2.706
  15   15.00   15         1         0.000000  0.100E+01    -2.203     2.730
  16   16.00   16         1         0.000000  0.100E+01    -2.149     2.745
  17   17.00   17         1         0.000000  0.100E+01    -2.097     2.764
  18   18.00   18         1         0.000000  0.100E+01    -2.032     2.788
  19   19.00   19         1         0.000000  0.100E+01    -1.936     2.739
  20   20.00   20         1         0.000000  0.100E+01    -1.850     2.765
  21   21.00   21         1         0.000000  0.100E+01    -1.824     2.759
  22   22.00   22         1         0.000000  0.100E+01    -1.891     2.798
  23   23.00   23         1         0.000000  0.100E+01    -1.929     2.759
  24   24.00   24         1         0.000000  0.100E+01    -1.967     2.715
  25   25.00   25         1         0.000000  0.100E+01    -2.019     2.763
  26   26.00   26         1         0.000000  0.100E+01    -2.054     2.726
  27   27.00   27         1         0.000000  0.100E+01    -2.099     2.678
  28   28.00   28         1         0.000000  0.100E+01    -2.138     2.639
  29   29.00   29         1         0.000000  0.100E+01    -2.170     2.700
  30   30.00   30         1         0.000000  0.100E+01    -2.196     2.677

 MODEL           1  specifications
 Trait    Position   Effects
                     qtl_1_v   sex       age       a0        
 t1           5      +         +         -         +        

 Likelihood ratio: 
 LR =             0.872332
 Estimated d.f.             1
 Nominal P-value  0.350E+00
 For completeness, nominal P-values for other d.f.
 d.f.  2 P-value  0.647E+00

 QTL positions for LR max    8.00

 RESIDUAL variances
          t1        
 t1        0.1012

 EFFECT variances: qtl_1_v                                 
          t1        
 t1       13.7239

 EFFECT variances: a0                                      
          t1        
 t1        6.2885

 EFFECT: h2 in diagonal / correlations off-diagonal qtl_1_v                                 
          t1        
 t1        0.6823

 EFFECT: h2 in diagonal / correlations off-diagonal a0                                      
          t1        
 t1        0.3127

 SOLUTIONS
 trait/effect level   solution    std. error
  1   1        1       -4.1970        2.7453
  1   1        2       -0.7614        3.0522
  1   1        3       -0.7056        3.1235
  1   1        4       -3.2142        2.7195
  1   1        5       -3.9223        2.7237
  1   1        6       -2.6769        2.7133
  1   1        7       -4.4924        2.7479
  1   1        8       -0.1145        2.7273
  1   1        9       -3.3033        2.8146
  1   1       10       -3.2159        2.7671
  1   1       11        3.0547        2.9941
  1   1       12        1.9037        2.6771
  1   1       13        2.5307        2.6394
  1   1       14        2.5452        2.6384
  1   1       15        3.0808        2.7463
  1   1       16        2.7594        2.6919
  1   1       17        2.9268        2.6538
  1   1       18        1.1046        2.6940
  1   1       19        0.9391        3.6484
  1   1       20       -0.7707        3.1775
  1   2        1       13.1516        2.6055
  1   2        2       12.9484        2.6564
  1   4        1       -1.9291        2.2337
  1   4        2       -0.3494        2.3159
  1   4        3       -1.2575        2.3380
  1   4        4       -1.7193        2.1461
  1   4        5       -3.1641        2.1020
  1   4        6       -0.4954        2.1102
  1   4        7       -1.6430        2.2230
  1   4        8        1.0943        2.1650
  1   4        9       -0.8035        2.6949
  1   4       10       -1.7249        2.2286
  1   4       11        0.1621        2.3365
  1   4       12        2.1165        2.1971
  1   4       13        0.3208        1.9659
  1   4       14        0.5036        2.0951
  1   4       15        1.0699        2.1093
  1   4       16        2.2532        2.1097
  1   4       17        2.8660        2.0091
  1   4       18       -0.0158        2.1248
  1   4       19        1.2186        2.5684
  1   4       20       -1.0312        2.4390
 Total CPU time:           0 h           0 m           2 s
  
              ***************
              *** QXPAK.5 ***
              ***************
               MPE / IM 2010

 Qxpak v. 5.0   
 Date yy/mm/dd 2010/09/03
 Time hh/mm/ss   16/17/07
 Statistical method:        ML                  
 Parameter file:            qxpak_2b.par                            
 Data file:                 qxpak_2.dat                             
 Pedigree file              qxpak_2.ped                             
 Marker file                qxpak_2.mkr                             
 Number of traits:                     1
 Number of inds:                      20
 Number of chrs:                       1
 Number of markers / chr               4
 Number of breeds:                     1
 Marker positions           chromosome12    0.0   10.0   20.0   30.0
 Number of QTL:                        1
 Number of Epistatic QTL:              0
 Number of effects:                    4
 Number of effects w/o QTL:            3
 Value of missing trait:               0
 QTL scan step (cM):         1.00
 Number of MCMC iters:              1000

SCANNED QTL POSITIONS
     QTL    Type   Imprint   Segment  chromosome12  
     qtl_1  ran_1      -        -     0.00  30.00

 EFFECTS
 Name          # levels      Type      Randomtype     File
                                      (Nested cov)
 qtl_1_v             20   cross-clas   user defined                  
 sex                  2   cross-clas                                 
 age                  1   covariable                                 
 a0                  20   cross-clas   add. animal    qxpak_2.ped    

 INITIAL variances
 Residual
 t1       10.6575
 qtl_1_v                                 
 t1        8.5260
 a0                                      
 t1        8.5260

   1    1.00          -59.856138    19.894

 MODEL           0  specifications
 Trait    Position   Effects
                     qtl_1_v   sex       age       a0        
 t1           5      -         +         -         -        

 STATISTICS
 Effect/trait      N    Mean     sd      Min    Max
  sex              15   1.467   0.499   1.000   2.000
  a0               15  11.067   5.519   1.000  20.000
  t1               15  12.573   4.460   6.000  19.000

 Maximum likelihood: 
 2logL = constant +           -59.856138

 RESIDUAL variances
          t1        
 t1       19.8938

 SOLUTIONS
 trait/effect level   solution    std. error
  1   2        1       12.5625        1.5769
  1   2        2       12.5857        1.6858

   1    1.00    1         1        10.096373  0.149E-02     0.000     1.510

 MODEL           1  specifications
 Trait    Position   Effects
                     qtl_1_v   sex       age       a0        
 t1           5      -         +         -         +        

 Likelihood ratio: 
 LR =            10.096373
 Estimated d.f.             1
 Nominal P-value  0.149E-02
 For completeness, nominal P-values for other d.f.
 d.f.  2 P-value  0.642E-02


 RESIDUAL variances
          t1        
 t1        1.5103

 EFFECT variances: a0                                      
          t1        
 t1       12.8442

 EFFECT: h2 in diagonal / correlations off-diagonal a0                                      
          t1        
 t1        0.8948

 SOLUTIONS
 trait/effect level   solution    std. error
  1   2        1       12.7855        2.0458
  1   2        2       12.5275        2.1532
  1   4        1       -5.3182        2.2564
  1   4        2       -1.4550        2.5929
  1   4        3       -3.6078        2.9908
  1   4        4       -4.3484        2.3259
  1   4        5       -6.1234        2.2564
  1   4        6       -2.9026        2.2564
  1   4        7       -5.3182        2.2564
  1   4        8        0.5259        2.3159
  1   4        9       -2.5314        3.5067
  1   4       10       -4.4205        2.3787
  1   4       11        2.5122        2.6095
  1   4       12        4.2609        2.3257
  1   4       13        2.9004        2.2372
  1   4       14        3.1082        2.3371
  1   4       15        4.2948        2.2561
  1   4       16        5.0194        2.2561
  1   4       17        5.6636        2.2561
  1   4       18        1.8454        2.3257
  1   4       19        3.5807        3.2683
  1   4       20       -0.5642        2.3686
 Total CPU time:           0 h           0 m           0 s
  
              ***************
              *** QXPAK.5 ***
              ***************
               MPE / IM 2010

 Qxpak v. 5.0   
 Date yy/mm/dd 2010/09/03
 Time hh/mm/ss   16/17/51
 Statistical method:        ML                  
 Parameter file:            qxpak_2c.par                            
 Data file:                 qxpak_2.dat                             
 Pedigree file              qxpak_2.ped                             
 Marker file                qxpak_2.mkr                             
 Number of traits:                     1
 Number of inds:                      20
 Number of chrs:                       1
 Number of markers / chr               4
 Number of breeds:                     1
 Marker positions           chromosome12    0.0   10.0   20.0   30.0
 Number of QTL:                        1
 Number of Epistatic QTL:              0
 Number of effects:                    4
 Number of effects w/o QTL:            3
 Value of missing trait:               0
 QTL scan step (cM):         1.00
 Number of MCMC iters:              1000

SCANNED QTL POSITIONS
     QTL    Type   Imprint   Segment  chromosome12  
     qtl_1  ran_1      -        -     0.00  30.00

 EFFECTS
 Name          # levels      Type      Randomtype     File
                                      (Nested cov)
 qtl_1_v             20   cross-clas   user defined                  
 sex                  2   cross-clas                                 
 age                  1   covariable                                 
 a0                  20   cross-clas   add. animal    qxpak_2.ped    

 INITIAL variances
 Residual
 t1       10.6575
 qtl_1_v                                 
 t1        8.5260
 a0                                      
 t1        8.5260

   1    1.00          -59.856138    19.894

 MODEL           0  specifications
 Trait    Position   Effects
                     qtl_1_v   sex       age       a0        
 t1           5      -         +         -         -        

 STATISTICS
 Effect/trait      N    Mean     sd      Min    Max
  sex              15   1.467   0.499   1.000   2.000
  t1               15  12.573   4.460   6.000  19.000

 Maximum likelihood: 
 2logL = constant +           -59.856138

 RESIDUAL variances
          t1        
 t1       19.8938

 SOLUTIONS
 trait/effect level   solution    std. error
  1   2        1       12.5625        1.5769
  1   2        2       12.5857        1.6858

 QTL SCAN
  Positions  df          2logLRatio  Pvalue  QTL_estimates  Residual_Variances
   1    1.00    1         1         7.205672  0.727E-02    -4.856     5.860
   2    2.00    2         1         7.875506  0.501E-02    -5.172     4.785
   3    3.00    3         1         8.404918  0.374E-02    -5.409     4.018
   4    4.00    4         1         8.887677  0.287E-02    -5.583     3.465
   5    5.00    5         1         9.267851  0.233E-02    -5.777     2.972
   6    6.00    6         1         9.652647  0.189E-02    -6.025     2.425
   7    7.00    7         1         9.995699  0.157E-02    -6.392     1.731
   8    8.00    8         1        10.459256  0.122E-02    -6.981     0.545
   9    9.00    9         1        10.704214  0.107E-02    -6.899     0.369
  10   10.00   10         1         8.661040  0.325E-02    -3.806     6.125
  11   11.00   11         1         8.545943  0.346E-02    -3.737     6.347
  12   12.00   12         1         8.437964  0.367E-02    -3.663     6.429
  13   13.00   13         1         8.715202  0.316E-02    -4.625     4.959
  14   14.00   14         1         8.600336  0.336E-02    -4.455     5.137
  15   15.00   15         1         8.510641  0.353E-02    -4.332     5.216
  16   16.00   16         1         8.456887  0.364E-02    -4.234     5.267
  17   17.00   17         1         8.405090  0.374E-02    -4.152     5.299
  18   18.00   18         1         8.333028  0.389E-02    -4.031     5.398
  19   19.00   19         1         8.246869  0.408E-02    -3.891     5.537
  20   20.00   20         1         8.138659  0.433E-02    -3.721     5.687
  21   21.00   21         1         8.135375  0.434E-02    -3.691     5.612
  22   22.00   22         1         8.273125  0.402E-02    -3.858     5.201
  23   23.00   23         1         8.400468  0.375E-02    -4.064     4.736
  24   24.00   24         1         8.570960  0.342E-02    -4.361     4.051
  25   25.00   25         1         8.822604  0.298E-02    -5.438     1.729
  26   26.00   26         1         9.200155  0.242E-02    -5.580     1.431
  27   27.00   27         1         9.535119  0.202E-02    -5.648     1.366
  28   28.00   28         1         9.808627  0.174E-02    -5.702     1.333
  29   29.00   29         1         9.928441  0.163E-02    -5.697     1.445
  30   30.00   30         1        10.052758  0.152E-02    -5.617     1.695

 MODEL           1  specifications
 Trait    Position   Effects
                     qtl_1_v   sex       age       a0        
 t1           5      +         +         -         -        

 Likelihood ratio: 
 LR =            10.704214
 Estimated d.f.             1
 Nominal P-value  0.107E-02
 For completeness, nominal P-values for other d.f.
 d.f.  2 P-value  0.474E-02

 QTL positions for LR max    9.00

 RESIDUAL variances
          t1        
 t1        0.3695

 EFFECT variances: qtl_1_v                                 
          t1        
 t1       34.3525

 EFFECT: h2 in diagonal / correlations off-diagonal qtl_1_v                                 
          t1        
 t1        0.9894

 SOLUTIONS
 trait/effect level   solution    std. error
  1   1        1       -6.8993        3.4203
  1   1        2       -0.9583        4.4185
  1   1        3       -1.3558        4.5293
  1   1        4       -5.5590        3.4447
  1   1        5       -7.6756        3.4338
  1   1        6       -4.0400        3.4280
  1   1        7       -6.9375        3.4209
  1   1        8        0.1274        3.4424
  1   1        9       -5.6779        3.7328
  1   1       10       -5.5825        3.4468
  1   1       11        4.5411        4.4344
  1   1       12        3.3165        3.4256
  1   1       13        2.2635        3.4059
  1   1       14        2.4411        3.4133
  1   1       15        3.3389        3.4291
  1   1       16        4.0508        3.4155
  1   1       17        4.6867        3.4148
  1   1       18        0.5485        3.4351
  1   1       19       -0.2465        4.9170
  1   1       20       -2.3822        3.4746
  1   2        1       13.9640        3.3843
  1   2        2       13.5986        3.4051
 Total CPU time:           0 h           0 m           2 s
