# Supplementary material for: Qxpak.5: Old mixed model solutions for new genomics problems
Source: BMC Bioinformatics. 2011 May 25;12:202. doi: 10.1186/1471-2105-12-202 (PMC3123239; doi:10.1186/1471-2105-12-202)
Supplement: Additional file 1 — Binary code with manual and examples. zipped file containing complete manual, examples and binaries for linux 64 bits, DOS and cygwin. [file 1471-2105-12-202-S1.ZIP › examples5/qxpak_2.ped]

1 0 0 
2 0 0  
3 1 2  
4 1 2  
5 1 2  
6 1 2  
7 1 2  
8 1 2  
9 3 2  
10 3 4  
11 0 0  
12 0 0 
13 11 12 
14 11 12  
15 11 12  
16 11 12  
17 11 12  
18 11 12  
19 13 12  
20 13 14  
