# Supplementary material for: Qxpak.5: Old mixed model solutions for new genomics problems
Source: BMC Bioinformatics. 2011 May 25;12:202. doi: 10.1186/1471-2105-12-202 (PMC3123239; doi:10.1186/1471-2105-12-202)
Supplement: Additional file 1 — Binary code with manual and examples. zipped file containing complete manual, examples and binaries for linux 64 bits, DOS and cygwin. [file 1471-2105-12-202-S1.ZIP › examples5/qxpak_2b.par]

# Example 2
# Simple within population analysis 
# Test of infinitesimal effect
ML_OPTION
yes
DATAFILE
qxpak_2.dat
OUTFILE
qxpak_2.out append
MARKERFILE
qxpak_2.mkr
PEDIGREEFILE
qxpak_2.ped
MARKER_POSITIONS
chromosome12 0.0 10 20 30 40
NUMBER_OF_MCMC_ITERATIONS
1000
QTL       
qtl_1 ran_1 global  
EFFECT
sex cross 2 
age covariate 3
a0 cross 1 pedigree qxpak_2.ped
TRAIT
t1 5 sex a0 
TEST
a0
