# Supplementary material for: Qxpak.5: Old mixed model solutions for new genomics problems
Source: BMC Bioinformatics. 2011 May 25;12:202. doi: 10.1186/1471-2105-12-202 (PMC3123239; doi:10.1186/1471-2105-12-202)
Supplement: Additional file 1 — Binary code with manual and examples. zipped file containing complete manual, examples and binaries for linux 64 bits, DOS and cygwin. [file 1471-2105-12-202-S1.ZIP › examples5/qxpak_3.out]

  
              ***************
              *** QXPAK.5 ***
              ***************
               MPE / IM 2010

 Qxpak v. 5.0   
 Date yy/mm/dd 2010/09/03
 Time hh/mm/ss   16/21/49
 Statistical method:        ML                  
 Parameter file:            qxpak_3.par                             
 Data file:                 qxpak_1.dat                             
 Pedigree file              qxpak_1.ped                             
 Marker file                qxpak_1.mkr                             
 Multitrait option:         ON
 Number of traits analyzed:            3
 Number of inds:                      11
 Number of chrs:                       1
 Number of markers / chr               4
 Number of breeds:                     2
 Marker positions           chr1    0.0   10.0   20.0   30.0
 Number of QTL:                        1
 Number of Epistatic QTL:              0
 Number of effects:                    3
 Number of effects w/o QTL:            2
 Value of missing trait:               0
 QTL scan step (cM):         1.00
 Number of MCMC iters:              1000

SCANNED QTL POSITIONS
     QTL    Type   Imprint   Segment  chr1          
     qtl_1  fix_a      -        -     0.00  30.00

 EFFECTS
 Name          # levels      Type      Randomtype     File
                                      (Nested cov)
 qtl_1_a              1   covariable                                 
 mean                 1   cross-clas                                 
 age                  1   covariable                                 

 INITIAL variances
 Residual
 t1       13.0714

 ============
 TRAIT      1
 ============

   1    1.00          -28.765977    22.408

 MODEL           0  specifications
 Trait    Position   Effects
                     qtl_1_a   mean      age       
 t1           5      -         +         -        

 STATISTICS
 Effect/trait      N    Mean     sd      Min    Max
  mean              7   1.000   0.000   1.000   1.000
  t1                7  11.143   4.734   6.000  19.000

 Maximum likelihood: 
 2logL = constant +           -28.765977

 RESIDUAL variances
          t1        
 t1       22.4082

 SOLUTIONS
 trait/effect level   solution    std. error
  1   2        1       11.1429        1.7892

 QTL SCAN
  Positions  df          2logLRatio  Pvalue  QTL_estimates  Residual_Variances
   1    1.00    1         1         7.112078  0.766E-02    -5.088     8.113
   2    2.00    2         1         7.118332  0.763E-02    -5.277     8.105
   3    3.00    3         1         7.070018  0.784E-02    -5.469     8.161
   4    4.00    4         1         6.961187  0.833E-02    -5.681     8.289
   5    5.00    5         1         6.728375  0.949E-02    -5.833     8.570
   6    6.00    6         1         6.480272  0.109E-01    -5.962     8.879
   7    7.00    7         1         6.041095  0.140E-01    -6.002     9.454
   8    8.00    8         1         5.493474  0.191E-01    -5.941    10.223
   9    9.00    9         1         4.946750  0.261E-01    -5.840    11.053
  10   10.00   10         1         4.412920  0.357E-01    -5.685    11.929
  11   11.00   11         1         4.111803  0.426E-01    -5.545    12.454
  12   12.00   12         1         3.940113  0.471E-01    -5.382    12.763
  13   13.00   13         1         3.777574  0.519E-01    -5.197    13.063
  14   14.00   14         1         3.545929  0.597E-01    -4.953    13.502
  15   15.00   15         1         3.320159  0.684E-01    -4.709    13.945
  16   16.00   16         1         3.113813  0.776E-01    -4.449    14.362
  17   17.00   17         1         2.910728  0.880E-01    -4.180    14.785
  18   18.00   18         1         2.665585  0.103E+00    -3.884    15.312
  19   19.00   19         1         2.464551  0.116E+00    -3.620    15.758
  20   20.00   20         1         2.285761  0.131E+00    -3.370    16.166
  21   21.00   21         1         2.121677  0.145E+00    -3.239    16.549
  22   22.00   22         1         1.934626  0.164E+00    -3.194    16.997
  23   23.00   23         1         1.732650  0.188E+00    -3.123    17.495
  24   24.00   24         1         1.545077  0.214E+00    -3.036    17.970
  25   25.00   25         1         1.348287  0.246E+00    -2.914    18.482
  26   26.00   26         1         1.149504  0.284E+00    -2.759    19.015
  27   27.00   27         1         0.968257  0.325E+00    -2.586    19.513
  28   28.00   28         1         0.801082  0.371E+00    -2.393    19.985
  29   29.00   29         1         0.650795  0.420E+00    -2.188    20.419
  30   30.00   30         1         0.499195  0.480E+00    -1.939    20.866

 MODEL           1  specifications
 Trait    Position   Effects
                     qtl_1_a   mean      age       
 t1           5      +         +         -        

 Likelihood ratio: 
 LR =             7.118332
 Estimated d.f.             1
 Nominal P-value  0.763E-02
 For completeness, nominal P-values for other d.f.
 d.f.  2 P-value  0.285E-01

 QTL positions for LR max    2.00

 RESIDUAL variances
          t1        
 t1        8.1053

 SOLUTIONS
 trait/effect level   solution    std. error
  1   1        1       -5.2772        1.5015
  1   2        1       11.0432        1.0764

 ============
 TRAIT      2
 ============

   1    1.00          -35.167250    55.918

 MODEL           0  specifications
 Trait    Position   Effects
                     qtl_1_a   mean      age       
 t1           6      -         +         -        

 STATISTICS
 Effect/trait      N    Mean     sd      Min    Max
  mean              7   1.000   0.000   1.000   1.000
  t1                7  17.286   7.478  10.000  33.000

 Maximum likelihood: 
 2logL = constant +           -35.167250

 RESIDUAL variances
          t1        
 t1       55.9184

 SOLUTIONS
 trait/effect level   solution    std. error
  1   2        1       17.2857        2.8264

 QTL SCAN
  Positions  df          2logLRatio  Pvalue  QTL_estimates  Residual_Variances
   1    1.00    1         1         0.039219  0.843E+00    -0.752    55.606
   2    2.00    2         1         0.033955  0.854E+00    -0.726    55.648
   3    3.00    3         1         0.028233  0.867E+00    -0.687    55.693
   4    4.00    4         1         0.021788  0.883E+00    -0.630    55.745
   5    5.00    5         1         0.015327  0.901E+00    -0.548    55.796
   6    6.00    6         1         0.010980  0.917E+00    -0.480    55.831
   7    7.00    7         1         0.005966  0.938E+00    -0.364    55.871
   8    8.00    8         1         0.002307  0.962E+00    -0.231    55.900
   9    9.00    9         1         0.000602  0.980E+00    -0.120    55.914
  10   10.00   10         1         0.000026  0.996E+00     0.025    55.918
  11   11.00   11         1         0.001467  0.969E+00     0.190    55.907
  12   12.00   12         1         0.006483  0.936E+00     0.394    55.867
  13   13.00   13         1         0.015030  0.902E+00     0.589    55.798
  14   14.00   14         1         0.024165  0.876E+00     0.729    55.726
  15   15.00   15         1         0.033622  0.855E+00     0.838    55.650
  16   16.00   16         1         0.048009  0.827E+00     0.970    55.536
  17   17.00   17         1         0.063234  0.801E+00     1.074    55.416
  18   18.00   18         1         0.078084  0.780E+00     1.148    55.298
  19   19.00   19         1         0.092258  0.761E+00     1.201    55.186
  20   20.00   20         1         0.106332  0.744E+00     1.239    55.075
  21   21.00   21         1         0.104403  0.747E+00     1.217    55.091
  22   22.00   22         1         0.085173  0.770E+00     1.129    55.242
  23   23.00   23         1         0.067435  0.795E+00     1.031    55.382
  24   24.00   24         1         0.051349  0.821E+00     0.921    55.510
  25   25.00   25         1         0.036742  0.848E+00     0.796    55.626
  26   26.00   26         1         0.023317  0.879E+00     0.646    55.732
  27   27.00   27         1         0.013396  0.908E+00     0.497    55.811
  28   28.00   28         1         0.006221  0.937E+00     0.343    55.869
  29   29.00   29         1         0.001743  0.967E+00     0.183    55.904
  30   30.00   30         1         0.000000  0.100E+01    -0.000    55.918

 MODEL           1  specifications
 Trait    Position   Effects
                     qtl_1_a   mean      age       
 t1           6      +         +         -        

 Likelihood ratio: 
 LR =             0.106332
 Estimated d.f.             1
 Nominal P-value  0.744E+00
 For completeness, nominal P-values for other d.f.
 d.f.  2 P-value  0.948E+00

 QTL positions for LR max   20.00

 RESIDUAL variances
          t1        
 t1       55.0754

 SOLUTIONS
 trait/effect level   solution    std. error
  1   1        1        1.2386        3.7839
  1   2        1       17.2934        2.8051

 ============
 TRAIT      3
 ============

   1    1.00           -1.988985     0.489

 MODEL           0  specifications
 Trait    Position   Effects
                     qtl_1_a   mean      age       
 t1           7      -         +         -        

 STATISTICS
 Effect/trait      N    Mean     sd      Min    Max
  mean              7   1.000   0.000   1.000   1.000
  t1                7   3.255   0.699   2.400   4.358

 Maximum likelihood: 
 2logL = constant +            -1.988985

 RESIDUAL variances
          t1        
 t1        0.4888

 SOLUTIONS
 trait/effect level   solution    std. error
  1   2        1        3.2545        0.2642

 QTL SCAN
  Positions  df          2logLRatio  Pvalue  QTL_estimates  Residual_Variances
   1    1.00    1         1         7.687667  0.556E-02    -0.768     0.163
   2    2.00    2         1         7.717258  0.547E-02    -0.797     0.162
   3    3.00    3         1         7.684877  0.557E-02    -0.827     0.163
   4    4.00    4         1         7.587332  0.588E-02    -0.860     0.165
   5    5.00    5         1         7.348223  0.671E-02    -0.884     0.171
   6    6.00    6         1         7.086902  0.776E-02    -0.904     0.178
   7    7.00    7         1         6.615833  0.101E-01    -0.912     0.190
   8    8.00    8         1         6.023455  0.141E-01    -0.904     0.207
   9    9.00    9         1         5.427665  0.198E-01    -0.890     0.225
  10   10.00   10         1         4.845323  0.277E-01    -0.868     0.245
  11   11.00   11         1         4.490975  0.341E-01    -0.846     0.257
  12   12.00   12         1         4.257430  0.391E-01    -0.818     0.266
  13   13.00   13         1         4.035593  0.446E-01    -0.787     0.275
  14   14.00   14         1         3.755506  0.526E-01    -0.748     0.286
  15   15.00   15         1         3.484328  0.620E-01    -0.709     0.297
  16   16.00   16         1         3.229226  0.723E-01    -0.667     0.308
  17   17.00   17         1         2.984374  0.841E-01    -0.624     0.319
  18   18.00   18         1         2.705197  0.100E+00    -0.577     0.332
  19   19.00   19         1         2.479296  0.115E+00    -0.536     0.343
  20   20.00   20         1         2.279445  0.131E+00    -0.497     0.353
  21   21.00   21         1         2.113821  0.146E+00    -0.478     0.361
  22   22.00   22         1         1.942429  0.163E+00    -0.473     0.370
  23   23.00   23         1         1.754550  0.185E+00    -0.464     0.380
  24   24.00   24         1         1.578372  0.209E+00    -0.453     0.390
  25   25.00   25         1         1.391630  0.238E+00    -0.437     0.401
  26   26.00   26         1         1.201724  0.273E+00    -0.416     0.412
  27   27.00   27         1         1.026126  0.311E+00    -0.392     0.422
  28   28.00   28         1         0.862456  0.353E+00    -0.366     0.432
  29   29.00   29         1         0.713884  0.398E+00    -0.338     0.441
  30   30.00   30         1         0.561950  0.453E+00    -0.303     0.451

 MODEL           1  specifications
 Trait    Position   Effects
                     qtl_1_a   mean      age       
 t1           7      +         +         -        

 Likelihood ratio: 
 LR =             7.717258
 Estimated d.f.             1
 Nominal P-value  0.547E-02
 For completeness, nominal P-values for other d.f.
 d.f.  2 P-value  0.211E-01

 QTL positions for LR max    2.00

 RESIDUAL variances
          t1        
 t1        0.1623

 SOLUTIONS
 trait/effect level   solution    std. error
  1   1        1       -0.7973        0.2125
  1   2        1        3.2394        0.1523
 Total CPU time:           0 h           0 m           0 s
