# Supplementary material for: Qxpak.5: Old mixed model solutions for new genomics problems
Source: BMC Bioinformatics. 2011 May 25;12:202. doi: 10.1186/1471-2105-12-202 (PMC3123239; doi:10.1186/1471-2105-12-202)
Supplement: Additional file 1 — Binary code with manual and examples. zipped file containing complete manual, examples and binaries for linux 64 bits, DOS and cygwin. [file 1471-2105-12-202-S1.ZIP › examples5/qxpak_3.par]

# Example 3
# Batch Multitrait option
# Simple F2 cross beteen inbred lines
ML_OPTION
Y
MULTITRAIT_OPTION
yes 3
DATAFILE
qxpak_1.dat
PEDIGREEFILE
qxpak_1.ped
OUTFILE
qxpak_3.out
MARKERFILE
qxpak_1.mkr
NUMBER_OF_MCMC_ITERATIONS
1000
MARKER_POSITIONS
chr1 0.0 10 20 30
#-- here 'chr1 all' is equivalent to 'global'
QTL       
qtl_1 fix_a  chr1 all  
EFFECT
mean cross 2 
age covariate 3
TRAIT  #-- the same model is applied to traits in positions 5, 6 & 7   
t1 5 mean qtl_1
TEST      !-- the same test is applied to all traits
qtl_1
