# Supplementary material for: Qxpak.5: Old mixed model solutions for new genomics problems
Source: BMC Bioinformatics. 2011 May 25;12:202. doi: 10.1186/1471-2105-12-202 (PMC3123239; doi:10.1186/1471-2105-12-202)
Supplement: Additional file 1 — Binary code with manual and examples. zipped file containing complete manual, examples and binaries for linux 64 bits, DOS and cygwin. [file 1471-2105-12-202-S1.ZIP › examples5/qxpak_4.dat]

1 1 1 3.4 1 7.
4 2 1 3.4 1 8.
5 1 1 3.8 2 6.
6 1 1 3.7 2 10.
7 1 1 3.33 1 7.
8 2 1 3.1 2 14.
10 2 1 3.54 2 8.
12 2 1 2.6 1 17
13 1 1 3.4 1 16.
14 2 1 3.8 2 16.
15 1 1 3.33 1 17.3
16 1 1 3.54 2 18.2
17 1 1 3.7 2 19.
18 2 1 3.1 2 14.
20 2 1 2.6 1 11.1
