# Supplementary material for: Qxpak.5: Old mixed model solutions for new genomics problems
Source: BMC Bioinformatics. 2011 May 25;12:202. doi: 10.1186/1471-2105-12-202 (PMC3123239; doi:10.1186/1471-2105-12-202)
Supplement: Additional file 1 — Binary code with manual and examples. zipped file containing complete manual, examples and binaries for linux 64 bits, DOS and cygwin. [file 1471-2105-12-202-S1.ZIP › examples5/qxpak_4.out]

  
              ***************
              *** QXPAK.5 ***
              ***************
               MPE / IM 2010

 Qxpak v. 5.0   
 Date yy/mm/dd 2010/09/03
 Time hh/mm/ss   16/42/46
 Statistical method:        ML                  
 Parameter file:            qxpak_4.par                             
 Data file:                 qxpak_4.dat                             
 Pedigree file              qxpak_4.ped                             
 Marker file                qxpak_2.mkr                             
 Number of traits:                     2
 Number of inds:                      20
 Number of chrs:                       1
 Number of markers / chr               4
 Number of breeds:                     2
 Marker positions           chromosome12    0.0   10.0   20.0   40.0
 Number of QTL:                        2
 Number of Epistatic QTL:              0
 Number of effects:                    4
 Number of effects w/o QTL:            1
 Value of missing trait:               0
 QTL scan step (cM):         1.00
 Number of MCMC iters:              1000

SCANNED QTL POSITIONS
     QTL    Type   Imprint   Segment  chromosome12  
     qtl_1  fix_a      -        -     0.00   5.00
     qtl_2  mix_1a     -        -    10.00  20.00

 EFFECTS
 Name          # levels      Type      Randomtype     File
                                      (Nested cov)
 qtl_1_a              2   covariable   (sex)                         
 qtl_2_a              1   covariable                                 
 qtl_2_v             20   cross-clas   user defined                  
 sex                  2   cross-clas                                 

 INITIAL variances
 Residual
 trait1    0.0707    0.0511
 trait2    0.0511    0.1333
 qtl_2_v                                 
 trait1    0.0566    0.0409
 trait2    0.0409    0.1067

 QTL SCAN
  Positions              2logL    Residual_Variances
   1    1.00   11.00           32.347230     0.080     0.248
   2    2.00   11.00           32.347230     0.080     0.248
   3    3.00   11.00           32.347230     0.080     0.248
   4    4.00   11.00           32.347230     0.080     0.248
   5    5.00   11.00           32.347230     0.080     0.248
   6    1.00   12.00           32.335767     0.080     0.248
   7    2.00   12.00           32.335767     0.080     0.248
   8    3.00   12.00           32.335767     0.080     0.248
   9    4.00   12.00           32.335767     0.080     0.248
  10    5.00   12.00           32.335767     0.080     0.248
  11    1.00   13.00           32.325046     0.080     0.248
  12    2.00   13.00           32.325046     0.080     0.248
  13    3.00   13.00           32.325046     0.080     0.248
  14    4.00   13.00           32.325046     0.080     0.248
  15    5.00   13.00           32.325046     0.080     0.248
  16    1.00   14.00           32.315039     0.081     0.248
  17    2.00   14.00           32.315039     0.081     0.248
  18    3.00   14.00           32.315039     0.081     0.248
  19    4.00   14.00           32.315039     0.081     0.248
  20    5.00   14.00           32.315039     0.081     0.248
  21    1.00   15.00           32.301111     0.081     0.248
  22    2.00   15.00           32.301111     0.081     0.248
  23    3.00   15.00           32.301111     0.081     0.248
  24    4.00   15.00           32.301111     0.081     0.248
  25    5.00   15.00           32.301111     0.081     0.248
  26    1.00   16.00           32.298004     0.081     0.248
  27    2.00   16.00           32.298004     0.081     0.248
  28    3.00   16.00           32.298004     0.081     0.248
  29    4.00   16.00           32.298004     0.081     0.248
  30    5.00   16.00           32.298004     0.081     0.248
  31    1.00   17.00           32.292606     0.081     0.248
  32    2.00   17.00           32.292606     0.081     0.248
  33    3.00   17.00           32.292606     0.081     0.248
  34    4.00   17.00           32.292606     0.081     0.248
  35    5.00   17.00           32.292606     0.081     0.248
  36    1.00   18.00           32.286299     0.081     0.248
  37    2.00   18.00           32.286299     0.081     0.248
  38    3.00   18.00           32.286299     0.081     0.248
  39    4.00   18.00           32.286299     0.081     0.248
  40    5.00   18.00           32.286299     0.081     0.248
  41    1.00   19.00           32.278627     0.081     0.248
  42    2.00   19.00           32.278627     0.081     0.248
  43    3.00   19.00           32.278627     0.081     0.248
  44    4.00   19.00           32.278627     0.081     0.248
  45    5.00   19.00           32.278627     0.081     0.248
  46    1.00   20.00           32.273257     0.081     0.248
  47    2.00   20.00           32.273257     0.081     0.248
  48    3.00   20.00           32.273257     0.081     0.248
  49    4.00   20.00           32.273257     0.081     0.248
  50    5.00   20.00           32.273257     0.081     0.248

 MODEL           0  specifications
 Trait    Position   Effects
                     qtl_1_a   qtl_2_a   qtl_2_v   sex       
 trait1       4      -         +         +         +        
 trait2       5      -         -         -         +        

 STATISTICS
 Effect/trait      N    Mean     sd      Min    Max
  sex              15   1.467   0.499   1.000   2.000
  trait1           15   3.356   0.363   2.600   3.800
  trait2           15   1.533   0.499   1.000   2.000

 Maximum likelihood: 
 2logL = constant +            32.347230
 QTL positions for LR max    1.00   11.00

 RESIDUAL variances
          trait1    trait2    
 trait1    0.0799    0.0863
 trait2    0.0863    0.2476

 EFFECT variances: qtl_2_v                                 
          trait1    trait2    
 trait1    0.0317    0.0000
 trait2    0.0000    0.0000

 RESIDUAL correlations
          trait1    trait2    
 trait1    1.0000    0.6138
 trait2    0.6138    1.0000

 EFFECT: h2 in diagonal / correlations off-diagonal qtl_2_v                                 
          trait1    trait2    
 trait1    0.2841    0.0000
 trait2    0.0000    0.0000

 SOLUTIONS
 trait/effect level   solution    std. error
  1   2        1       -0.0846        0.1261
  1   3        1       -0.0030        0.1697
  1   3        2        0.0030        0.1697
  1   3        3        0.0166        0.1732
  1   3        4        0.0310        0.1712
  1   3        5        0.0156        0.1706
  1   3        6        0.0065        0.1702
  1   3        7       -0.0140        0.1710
  1   3        8       -0.0021        0.1709
  1   3        9        0.0197        0.1715
  1   3       10        0.0222        0.1711
  1   3       11        0.1183        0.1684
  1   3       12       -0.1183        0.1684
  1   3       13        0.0610        0.1700
  1   3       14        0.0617        0.1700
  1   3       15        0.0611        0.1700
  1   3       16        0.0606        0.1700
  1   3       17        0.0555        0.1710
  1   3       18        0.0602        0.1700
  1   3       19       -0.1109        0.2360
  1   3       20       -0.1016        0.2211
  1   4        1        3.4946        0.1500
  1   4        2        3.1816        0.1582
  2   4        1        1.5000        0.1759
  2   4        2        1.5714        0.1881

 QTL SCAN
  Positions  df          2logLRatio  Pvalue  QTL_estimates  Residual_Variances
   1    1.00   11.00    1         3         0.852335  0.837E+00    -0.055     0.000     0.004     0.082     0.244
   2    2.00   11.00    2         3         0.852335  0.837E+00    -0.055     0.000     0.004     0.082     0.244
   3    3.00   11.00    3         3         0.852335  0.837E+00    -0.055     0.000     0.004     0.082     0.244
   4    4.00   11.00    4         3         0.852335  0.837E+00    -0.055     0.000     0.004     0.082     0.244
   5    5.00   11.00    5         3         0.852335  0.837E+00    -0.055     0.000     0.004     0.082     0.244
   6    1.00   12.00    6         3         0.853777  0.837E+00    -0.055     0.000     0.002     0.082     0.244
   7    2.00   12.00    7         3         0.853777  0.837E+00    -0.055     0.000     0.002     0.082     0.244
   8    3.00   12.00    8         3         0.853777  0.837E+00    -0.055     0.000     0.002     0.082     0.244
   9    4.00   12.00    9         3         0.853777  0.837E+00    -0.055     0.000     0.002     0.082     0.244
  10    5.00   12.00   10         3         0.853777  0.837E+00    -0.055     0.000     0.002     0.082     0.244
  11    1.00   13.00   11         3         1.007892  0.799E+00    -0.054     0.000     0.001     0.083     0.244
  12    2.00   13.00   12         3         1.007892  0.799E+00    -0.054     0.000     0.001     0.083     0.244
  13    3.00   13.00   13         3         1.007892  0.799E+00    -0.054     0.000     0.001     0.083     0.244
  14    4.00   13.00   14         3         1.007892  0.799E+00    -0.054     0.000     0.001     0.083     0.244
  15    5.00   13.00   15         3         1.007892  0.799E+00    -0.054     0.000     0.001     0.083     0.244
  16    1.00   14.00   16         3         1.006461  0.800E+00    -0.054     0.000    -0.001     0.083     0.244
  17    2.00   14.00   17         3         1.006461  0.800E+00    -0.054     0.000    -0.001     0.083     0.244
  18    3.00   14.00   18         3         1.006461  0.800E+00    -0.054     0.000    -0.001     0.083     0.244
  19    4.00   14.00   19         3         1.006461  0.800E+00    -0.054     0.000    -0.001     0.083     0.244
  20    5.00   14.00   20         3         1.006461  0.800E+00    -0.054     0.000    -0.001     0.083     0.244
  21    1.00   15.00   21         3         1.151969  0.765E+00    -0.053     0.000    -0.001     0.084     0.244
  22    2.00   15.00   22         3         1.151969  0.765E+00    -0.053     0.000    -0.001     0.084     0.244
  23    3.00   15.00   23         3         1.151969  0.765E+00    -0.053     0.000    -0.001     0.084     0.244
  24    4.00   15.00   24         3         1.151969  0.765E+00    -0.053     0.000    -0.001     0.084     0.244
  25    5.00   15.00   25         3         1.151969  0.765E+00    -0.053     0.000    -0.001     0.084     0.244
  26    1.00   16.00   26         3         1.147956  0.766E+00    -0.054     0.000    -0.003     0.084     0.244
  27    2.00   16.00   27         3         1.147956  0.766E+00    -0.054     0.000    -0.003     0.084     0.244
  28    3.00   16.00   28         3         1.147956  0.766E+00    -0.054     0.000    -0.003     0.084     0.244
  29    4.00   16.00   29         3         1.147956  0.766E+00    -0.054     0.000    -0.003     0.084     0.244
  30    5.00   16.00   30         3         1.147956  0.766E+00    -0.054     0.000    -0.003     0.084     0.244
  31    1.00   17.00   31         3         1.281696  0.733E+00    -0.053     0.000    -0.003     0.088     0.244
  32    2.00   17.00   32         3         1.281696  0.733E+00    -0.053     0.000    -0.003     0.088     0.244
  33    3.00   17.00   33         3         1.281696  0.733E+00    -0.053     0.000    -0.003     0.088     0.244
  34    4.00   17.00   34         3         1.281696  0.733E+00    -0.053     0.000    -0.003     0.088     0.244
  35    5.00   17.00   35         3         1.281696  0.733E+00    -0.053     0.000    -0.003     0.088     0.244
  36    1.00   18.00   36         3         1.278850  0.734E+00    -0.053     0.000    -0.004     0.088     0.244
  37    2.00   18.00   37         3         1.278850  0.734E+00    -0.053     0.000    -0.004     0.088     0.244
  38    3.00   18.00   38         3         1.278850  0.734E+00    -0.053     0.000    -0.004     0.088     0.244
  39    4.00   18.00   39         3         1.278850  0.734E+00    -0.053     0.000    -0.004     0.088     0.244
  40    5.00   18.00   40         3         1.278850  0.734E+00    -0.053     0.000    -0.004     0.088     0.244
  41    1.00   19.00   41         3         1.272188  0.736E+00    -0.054     0.000    -0.006     0.088     0.244
  42    2.00   19.00   42         3         1.272188  0.736E+00    -0.054     0.000    -0.006     0.088     0.244
  43    3.00   19.00   43         3         1.272188  0.736E+00    -0.054     0.000    -0.006     0.088     0.244
  44    4.00   19.00   44         3         1.272188  0.736E+00    -0.054     0.000    -0.006     0.088     0.244
  45    5.00   19.00   45         3         1.272188  0.736E+00    -0.054     0.000    -0.006     0.088     0.244
  46    1.00   20.00   46         3         1.266111  0.737E+00    -0.054     0.000    -0.007     0.088     0.244
  47    2.00   20.00   47         3         1.266111  0.737E+00    -0.054     0.000    -0.007     0.088     0.244
  48    3.00   20.00   48         3         1.266111  0.737E+00    -0.054     0.000    -0.007     0.088     0.244
  49    4.00   20.00   49         3         1.266111  0.737E+00    -0.054     0.000    -0.007     0.088     0.244
  50    5.00   20.00   50         3         1.266111  0.737E+00    -0.054     0.000    -0.007     0.088     0.244

 MODEL           1  specifications
 Trait    Position   Effects
                     qtl_1_a   qtl_2_a   qtl_2_v   sex       
 trait1       4      +         +         +         +        
 trait2       5      +         -         -         +        

 Likelihood ratio: 
 LR =             1.281696
 Estimated d.f.             3
 Nominal P-value  0.733E+00
 For completeness, nominal P-values for other d.f.
 d.f.  4 P-value  0.864E+00
 d.f.  5 P-value  0.937E+00

 QTL positions for LR max    1.00   17.00

 RESIDUAL variances
          trait1    trait2    
 trait1    0.0882    0.0936
 trait2    0.0936    0.2444

 EFFECT variances: qtl_2_v                                 
          trait1    trait2    
 trait1    0.0063    0.0000
 trait2    0.0000    0.0000

 RESIDUAL correlations
          trait1    trait2    
 trait1    1.0000    0.6377
 trait2    0.6377    1.0000

 EFFECT: h2 in diagonal / correlations off-diagonal qtl_2_v                                 
          trait1    trait2    
 trait1    0.0666    0.0000
 trait2    0.0000    0.0000

 SOLUTIONS
 trait/effect level   solution    std. error
  1   1        1       -0.0529        0.1168
  1   1        2       -0.1576        0.1246
  1   2        1        0.0000        0.0000
  1   3        1       -0.0033        0.0782
  1   3        2        0.0033        0.0782
  1   3        3        0.0034        0.0792
  1   3        4        0.0024        0.0786
  1   3        5       -0.0056        0.0785
  1   3        6       -0.0097        0.0786
  1   3        7       -0.0098        0.0786
  1   3        8       -0.0189        0.0786
  1   3        9       -0.0060        0.0789
  1   3       10        0.0053        0.0784
  1   3       11        0.0648        0.0785
  1   3       12       -0.0648        0.0785
  1   3       13        0.0353        0.0785
  1   3       14        0.0387        0.0785
  1   3       15        0.0346        0.0786
  1   3       16        0.0331        0.0786
  1   3       17        0.0315        0.0786
  1   3       18        0.0327        0.0785
  1   3       19       -0.0554        0.1107
  1   3       20       -0.0479        0.1029
  1   4        1        3.5117        0.1168
  1   4        2        3.1929        0.1246
  2   1        1        0.0000        0.1748
  2   1        2       -0.0833        0.1888
  2   4        1        1.5000        0.1748
  2   4        2        1.5833        0.1888
 Total CPU time:           0 h           0 m           5 s
