# Supplementary material for: Qxpak.5: Old mixed model solutions for new genomics problems
Source: BMC Bioinformatics. 2011 May 25;12:202. doi: 10.1186/1471-2105-12-202 (PMC3123239; doi:10.1186/1471-2105-12-202)
Supplement: Additional file 1 — Binary code with manual and examples. zipped file containing complete manual, examples and binaries for linux 64 bits, DOS and cygwin. [file 1471-2105-12-202-S1.ZIP › examples5/qxpak_4.par]

# Example 4
# Bivariate example in cross btw outbred lines 
ML_OPTION
yes
DATAFILE
qxpak_4.dat
OUTFILE
qxpak_4.out
MARKERFILE
qxpak_2.mkr
PEDIGREEFILE
qxpak_4.ped
MARKER_POSITIONS
chromosome12 0.0 10 20 40
NUMBER_OF_MCMC_ITERATIONS
1000
QTL       
qtl_1 fix_a chromosome12 0 5 (sex) 
qtl_2 mix_1a chromosome12  10 20 
EFFECT
sex cross 2 
TRAIT
trait1 4  sex qtl_1 qtl_2
trait2 5  sex qtl_1
TEST
qtl_1
