# Supplementary material for: Qxpak.5: Old mixed model solutions for new genomics problems
Source: BMC Bioinformatics. 2011 May 25;12:202. doi: 10.1186/1471-2105-12-202 (PMC3123239; doi:10.1186/1471-2105-12-202)
Supplement: Additional file 1 — Binary code with manual and examples. zipped file containing complete manual, examples and binaries for linux 64 bits, DOS and cygwin. [file 1471-2105-12-202-S1.ZIP › examples5/qxpak_4.ped]

1 0 0 1 2
2 0 0 2 2
3 1 2 1 1 
4 1 2 2 1
5 1 2 1 1 
6 1 2 1 1
7 1 2 1 1
8 1 2 1 1
9 3 2  1 1
10 3 4 1 1
11 0 0 1 1 
12 0 0 2 1
13 11 12 1 1
14 11 12  1 1
15 11 12 1 1
16 11 12 1 1
17 11 12 1 1
18 11 12 1 1
19 13 12 1 1
20 13 14 1 1
