# Supplementary material for: Qxpak.5: Old mixed model solutions for new genomics problems
Source: BMC Bioinformatics. 2011 May 25;12:202. doi: 10.1186/1471-2105-12-202 (PMC3123239; doi:10.1186/1471-2105-12-202)
Supplement: Additional file 1 — Binary code with manual and examples. zipped file containing complete manual, examples and binaries for linux 64 bits, DOS and cygwin. [file 1471-2105-12-202-S1.ZIP › examples5/qxpak_5.mkr]

chr1
1   1 1 1 1 1 1 1 1 2 1 2 1 1 1 2 2
2   1 1 2 2 2 2 2 2 1 2 1 2 2 1 2 1
3   1 1 1 1 1 2 2 1 1 2 1 2 1 2 2 2
4   1 2 2 2 2 1 1 2 1 2 1 2 1 2 2 1
5   1 2 2 1 1 1 1 1 1 2 1 2 1 2 2 1
6   1 2 1 2 2 2 1 2 1 2 1 2 2 2 2 2
7   2 1 2 2 1 2 1 2 1 1 1 1 2 2 2 2
8   2 1 1 2 1 2 1 2 1 2 1 2 1 2 2 2
9   2 2 2 2 1 2 1 2 1 1 1 2 1 2 2 2
10  2 2 2 2 2 2 2 2 1 2 1 2 2 2 2 1
11  2 2 2 2 1 1 1 1 1 1 1 2 1 1 2 1
