# Supplementary material for: Qxpak.5: Old mixed model solutions for new genomics problems
Source: BMC Bioinformatics. 2011 May 25;12:202. doi: 10.1186/1471-2105-12-202 (PMC3123239; doi:10.1186/1471-2105-12-202)
Supplement: Additional file 1 — Binary code with manual and examples. zipped file containing complete manual, examples and binaries for linux 64 bits, DOS and cygwin. [file 1471-2105-12-202-S1.ZIP › examples5/qxpak_5.out]

  
              ***************
              *** QXPAK.5 ***
              ***************
               MPE / IM 2010

 Qxpak v. 5.02  
 Date yy/mm/dd 2010/10/06
 Time hh/mm/ss   16/30/02
 Statistical method:        ML                  
 Parameter file:            qxpak_5.par                             
 Data file:                 qxpak_1.dat                             
 Pedigree file              qxpak_1.ped                             
 Marker file                qxpak_5.mkr                             
 Number of traits:                     1
 Number of inds:                      11
 Number of chrs:                       1
 Number of markers / chr               8
 Number of breeds:                     2
 Marker positions           chr1    0.0    1.0    2.0    3.0    4.0    5.0    6.0    7.0
 Number of QTL:                        2
 Number of Epistatic QTL:              0
 Number of effects:                    5
 Number of effects w/o QTL:            2
 Value of missing trait:               0
 QTL scan step (cM):         1.00
 Number of MCMC iters:              1000

SCANNED QTL POSITIONS
     QTL    Type   Imprint   Segment  chr1          
       snp  snp_ad     -             -         1       8
     gmol1  ran_mol    -        -     0.00   0.00

 EFFECTS
 Name          # levels      Type      Randomtype     File
                                      (Nested cov)
 snp_a                1   covariable                                 
 snp_d                1   covariable                                 
 gmol1_g             11   cross-clas   user defined                  
 mean                 1   cross-clas                                 
 age                  1   covariable                                 

 INITIAL variances
 Residual
 t1       13.0714
 gmol1_g                                 
 t1       10.4571

 QTL SCAN
  Positions              2logL    Residual_Variances
   1    1    0.00          -28.843363    20.247
   2    2    0.00          -28.843363    20.247
   3    3    0.00          -28.843363    20.247
   4    4    0.00          -28.843363    20.247
   5    5    0.00          -28.843363    20.247
   6    6    0.00          -28.843363    20.247
   7    7    0.00          -28.843363    20.247
   8    8    0.00          -28.843363    20.247

 MODEL           0  specifications
 Trait    Position   Effects
                     snp_a     snp_d     gmol1_g   mean      age       
 t1           5      -         -         +         +         +        

 STATISTICS
 Effect/trait      N    Mean     sd      Min    Max
  mean              7   1.000   0.000   1.000   1.000
  age               7   3.353   0.376   2.600   3.800
  t1                7  11.143   4.734   6.000  19.000

 Maximum likelihood: 
 2logL = constant +           -28.843363
 QTL positions for LR max         1      0.00

 RESIDUAL variances
          t1        
 t1       20.2469

 EFFECT variances: gmol1_g                                 
          t1        
 t1        3.3798

 EFFECT: h2 in diagonal / correlations off-diagonal gmol1_g                                 
          t1        
 t1        0.1431

 SOLUTIONS
 trait/effect level   solution    std. error
  1   3        1        0.2773        2.0964
  1   3        2        0.5860        1.8228
  1   3        3        0.8224        1.5436
  1   3        4       -0.1168        0.9323
  1   3        5       -0.4903        1.3759
  1   3        6        0.8994        1.3573
  1   3        7       -0.9740        2.2402
  1   3        8        0.4910        0.7654
  1   3        9       -0.3506        1.5805
  1   3       10        0.2274        1.9093
  1   3       11       -1.3718        2.1272
  1   4        1        8.8036       16.5570
  1   5        1        0.7546        4.9092

 QTL SCAN
  Positions  df          2logLRatio  Pvalue  QTL_estimates  Residual_Variances
   1    1    0.00    1         1         1.557109  0.212E+00   -20.143    26.121    -0.991    12.575
   2    2    0.00    2         1         0.809130  0.368E+00   -10.898    14.068    -0.138    19.453
   3    3    0.00    3         2         2.670120  0.263E+00    -3.575     2.241     0.850    14.147
   4    4    0.00    4         2         6.038004  0.488E-01     0.960     8.264    -0.965     3.962
   5    5    0.00    5         1         2.140857  0.143E+00    20.605    27.884    -0.008    15.690
   6    6    0.00    6         1         0.950208  0.330E+00     4.515     9.821     0.018    17.605
   7    7    0.00    7         2         0.461167  0.794E+00    -2.663     2.987     0.250    19.530
   8    8    0.00    8         1         1.249311  0.264E+00   -10.901     6.781     0.190    16.751

 MODEL           1  specifications
 Trait    Position   Effects
                     snp_a     snp_d     gmol1_g   mean      age       
 t1           5      +         +         +         +         +        

 Likelihood ratio: 
 LR =             6.038004
 Estimated d.f.             2
 Nominal P-value  0.488E-01
 For completeness, nominal P-values for other d.f.
 d.f.  3 P-value  0.110E+00
 d.f.  4 P-value  0.196E+00

 QTL positions for LR max         4      0.00

 RESIDUAL variances
          t1        
 t1        3.9620

 EFFECT variances: gmol1_g                                 
          t1        
 t1        8.5422

 EFFECT: h2 in diagonal / correlations off-diagonal gmol1_g                                 
          t1        
 t1        0.6831

 SOLUTIONS
 trait/effect level   solution    std. error
  1   1        1        0.9602        2.5556
  1   2        1        8.2638        2.2570
  1   3        1       -0.9649        3.1587
  1   3        2        1.6414        2.8793
  1   3        3        0.1736        2.0576
  1   3        4        0.9073        1.1458
  1   3        5       -0.2404        2.1337
  1   3        6        1.7270        1.8854
  1   3        7       -5.9520        1.9319
  1   3        8        0.5804        0.9297
  1   3        9        0.1368        2.3330
  1   3       10        2.5606        3.1309
  1   3       11       -0.5698        3.3287
  1   4        1        6.8714       11.0550
  1   5        1       -0.1333        3.1966
 Total CPU time:           0 h           0 m           8 s
  
              ***************
              *** QXPAK.5 ***
              ***************
               MPE / IM 2010

 Qxpak v. 5.02  
 Date yy/mm/dd 2010/10/06
 Time hh/mm/ss   16/30/47
 Statistical method:        ML                  
 Parameter file:            qxpak_5.par                             
 Data file:                 qxpak_1.dat                             
 Pedigree file              qxpak_1.ped                             
 Marker file                qxpak_5.mkr                             
 Number of traits:                     1
 Number of inds:                      11
 Number of chrs:                       1
 Number of markers / chr               8
 Number of breeds:                     2
 Marker positions           chr1    0.0    1.0    2.0    3.0    4.0    5.0    6.0    7.0
 Number of QTL:                        2
 Number of Epistatic QTL:              0
 Number of effects:                    6
 Number of effects w/o QTL:            3
 Value of missing trait:               0
 QTL scan step (cM):         1.00
 Number of MCMC iters:              1000

SCANNED QTL POSITIONS
     QTL    Type   Imprint   Segment  chr1          
       snp  snp_ad     -             -         1       8
     gmol1  ran_mol    -        -     0.00   0.00

 EFFECTS
 Name          # levels      Type      Randomtype     File
                                      (Nested cov)
 snp_a                1   covariable                                 
 snp_d                1   covariable                                 
 gmol1_g             11   cross-clas   user defined                  
 mean                 1   cross-clas                                 
 age                  1   covariable                                 
 gmol2               11   cross-clas   user defined   gmkr.std.invers

 INITIAL variances
 Residual
 t1       13.0714
 gmol1_g                                 
 t1       10.4571
 gmol2                                   
 t1       10.4571

   1    1    0.00          -28.843369    20.247

 MODEL           0  specifications
 Trait    Position   Effects
                     snp_a     snp_d     gmol1_g   mean      age       gmol2     
 t1           5      -         -         -         +         +         +        

 STATISTICS
 Effect/trait      N    Mean     sd      Min    Max
  mean              7   1.000   0.000   1.000   1.000
  age               7   3.353   0.376   2.600   3.800
  gmol2             7   7.286   2.373   4.000  11.000
  t1                7  11.143   4.734   6.000  19.000

 Maximum likelihood: 
 2logL = constant +           -28.843369

 RESIDUAL variances
          t1        
 t1       20.2469

 EFFECT variances: gmol2                                   
          t1        
 t1        3.3797

 EFFECT: h2 in diagonal / correlations off-diagonal gmol2                                   
          t1        
 t1        0.1430

 SOLUTIONS
 trait/effect level   solution    std. error
  1   4        1        8.8036       16.5571
  1   5        1        0.7546        4.9092
  1   6        1        0.2773        2.0964
  1   6        2        0.5860        1.8228
  1   6        3        0.8224        1.5436
  1   6        4       -0.1168        0.9323
  1   6        5       -0.4903        1.3759
  1   6        6        0.8994        1.3573
  1   6        7       -0.9740        2.2402
  1   6        8        0.4910        0.7654
  1   6        9       -0.3506        1.5805
  1   6       10        0.2274        1.9093
  1   6       11       -1.3718        2.1272

 QTL SCAN
  Positions  df          2logLRatio  Pvalue  QTL_estimates  Residual_Variances
   1    1    0.00    1         1         1.557089  0.212E+00   -20.143    26.121     0.000    12.575
   2    2    0.00    2         1         0.809133  0.368E+00   -10.898    14.068     0.000    19.453
   3    3    0.00    3         2         2.670128  0.263E+00    -3.575     2.241     0.000    14.147
   4    4    0.00    4         2         6.037970  0.489E-01     0.960     8.264     0.000     3.962
   5    5    0.00    5         1         2.140859  0.143E+00    20.605    27.884     0.000    15.690
   6    6    0.00    6         1         0.950208  0.330E+00     4.515     9.821     0.000    17.605
   7    7    0.00    7         2         0.461167  0.794E+00    -2.663     2.987     0.000    19.530
   8    8    0.00    8         1         1.249310  0.264E+00   -10.901     6.781     0.000    16.751

 MODEL           1  specifications
 Trait    Position   Effects
                     snp_a     snp_d     gmol1_g   mean      age       gmol2     
 t1           5      +         +         -         +         +         +        

 Likelihood ratio: 
 LR =             6.037970
 Estimated d.f.             2
 Nominal P-value  0.489E-01
 For completeness, nominal P-values for other d.f.
 d.f.  3 P-value  0.110E+00
 d.f.  4 P-value  0.196E+00

 QTL positions for LR max         4      0.00

 RESIDUAL variances
          t1        
 t1        3.9620

 EFFECT variances: gmol2                                   
          t1        
 t1        8.5422

 EFFECT: h2 in diagonal / correlations off-diagonal gmol2                                   
          t1        
 t1        0.6831

 SOLUTIONS
 trait/effect level   solution    std. error
  1   1        1        0.9602        2.5557
  1   2        1        8.2638        2.2570
  1   4        1        6.8714       11.0550
  1   5        1       -0.1333        3.1966
  1   6        1       -0.9650        3.1588
  1   6        2        1.6415        2.8793
  1   6        3        0.1736        2.0577
  1   6        4        0.9073        1.1458
  1   6        5       -0.2404        2.1337
  1   6        6        1.7270        1.8854
  1   6        7       -5.9520        1.9319
  1   6        8        0.5804        0.9297
  1   6        9        0.1368        2.3330
  1   6       10        2.5607        3.1309
  1   6       11       -0.5699        3.3287
 Total CPU time:           0 h           0 m           5 s
  
              ***************
              *** QXPAK.5 ***
              ***************
               MPE / IM 2010

 Qxpak v. 5.02  
 Date yy/mm/dd 2010/10/06
 Time hh/mm/ss   16/33/40
 Statistical method:        ML                  
 Parameter file:            qxpak_5.par                             
 Data file:                 qxpak_1.dat                             
 Pedigree file              qxpak_1.ped                             
 Marker file                qxpak_5.mkr                             
 Number of traits:                     1
 Number of inds:                      11
 Number of chrs:                       1
 Number of markers / chr               8
 Number of breeds:                     2
 Marker positions           chr1    0.0    1.0    2.0    3.0    4.0    5.0    6.0    7.0
 Number of QTL:                        2
 Number of Epistatic QTL:              0
 Number of effects:                    6
 Number of effects w/o QTL:            3
 Value of missing trait:               0
 QTL scan step (cM):         1.00
 Number of MCMC iters:              1000

SCANNED QTL POSITIONS
     QTL    Type   Imprint   Segment  chr1          
       snp  snp_ad     -             -         1       8
     gmol1  ran_mol    -        -     0.00   0.00

 EFFECTS
 Name          # levels      Type      Randomtype     File
                                      (Nested cov)
 snp_a                1   covariable                                 
 snp_d                1   covariable                                 
 gmol1_g             11   cross-clas   user defined                  
 mean                 1   cross-clas                                 
 age                  1   covariable                                 
 gmol3               11   cross-clas   user defined   gmkr.std.direct

 INITIAL variances
 Residual
 t1       13.0714
 gmol1_g                                 
 t1       10.4571
 gmol3                                   
 t1       10.4571

   1    1    0.00          -28.843363    20.247

 MODEL           0  specifications
 Trait    Position   Effects
                     snp_a     snp_d     gmol1_g   mean      age       gmol3     
 t1           5      -         -         -         +         +         +        

 STATISTICS
 Effect/trait      N    Mean     sd      Min    Max
  mean              7   1.000   0.000   1.000   1.000
  age               7   3.353   0.376   2.600   3.800
  gmol3             7   7.286   2.373   4.000  11.000
  t1                7  11.143   4.734   6.000  19.000

 Maximum likelihood: 
 2logL = constant +           -28.843363

 RESIDUAL variances
          t1        
 t1       20.2469

 EFFECT variances: gmol3                                   
          t1        
 t1        3.3798

 EFFECT: h2 in diagonal / correlations off-diagonal gmol3                                   
          t1        
 t1        0.1431

 SOLUTIONS
 trait/effect level   solution    std. error
  1   4        1        8.8036       16.5570
  1   5        1        0.7546        4.9092
  1   6        1        0.2773        2.0964
  1   6        2        0.5860        1.8228
  1   6        3        0.8224        1.5436
  1   6        4       -0.1168        0.9323
  1   6        5       -0.4903        1.3759
  1   6        6        0.8994        1.3573
  1   6        7       -0.9740        2.2402
  1   6        8        0.4910        0.7654
  1   6        9       -0.3506        1.5805
  1   6       10        0.2274        1.9093
  1   6       11       -1.3718        2.1272

 QTL SCAN
  Positions  df          2logLRatio  Pvalue  QTL_estimates  Residual_Variances
   1    1    0.00    1         1         1.557109  0.212E+00   -20.143    26.121     0.000    12.575
   2    2    0.00    2         1         0.809130  0.368E+00   -10.898    14.068     0.000    19.453
   3    3    0.00    3         2         2.670120  0.263E+00    -3.575     2.241     0.000    14.147
   4    4    0.00    4         2         6.038004  0.488E-01     0.960     8.264     0.000     3.962
   5    5    0.00    5         1         2.140857  0.143E+00    20.605    27.884     0.000    15.690
   6    6    0.00    6         1         0.950208  0.330E+00     4.515     9.821     0.000    17.605
   7    7    0.00    7         2         0.461167  0.794E+00    -2.663     2.987     0.000    19.530
   8    8    0.00    8         1         1.249311  0.264E+00   -10.901     6.781     0.000    16.751

 MODEL           1  specifications
 Trait    Position   Effects
                     snp_a     snp_d     gmol1_g   mean      age       gmol3     
 t1           5      +         +         -         +         +         +        

 Likelihood ratio: 
 LR =             6.038004
 Estimated d.f.             2
 Nominal P-value  0.488E-01
 For completeness, nominal P-values for other d.f.
 d.f.  3 P-value  0.110E+00
 d.f.  4 P-value  0.196E+00

 QTL positions for LR max         4      0.00

 RESIDUAL variances
          t1        
 t1        3.9620

 EFFECT variances: gmol3                                   
          t1        
 t1        8.5422

 EFFECT: h2 in diagonal / correlations off-diagonal gmol3                                   
          t1        
 t1        0.6831

 SOLUTIONS
 trait/effect level   solution    std. error
  1   1        1        0.9602        2.5556
  1   2        1        8.2638        2.2570
  1   4        1        6.8714       11.0550
  1   5        1       -0.1333        3.1966
  1   6        1       -0.9649        3.1587
  1   6        2        1.6414        2.8793
  1   6        3        0.1736        2.0576
  1   6        4        0.9073        1.1458
  1   6        5       -0.2404        2.1337
  1   6        6        1.7270        1.8854
  1   6        7       -5.9520        1.9319
  1   6        8        0.5804        0.9297
  1   6        9        0.1368        2.3330
  1   6       10        2.5606        3.1309
  1   6       11       -0.5698        3.3287
 Total CPU time:           0 h           0 m           5 s
