# Supplementary material for: Qxpak.5: Old mixed model solutions for new genomics problems
Source: BMC Bioinformatics. 2011 May 25;12:202. doi: 10.1186/1471-2105-12-202 (PMC3123239; doi:10.1186/1471-2105-12-202)
Supplement: Additional file 1 — Binary code with manual and examples. zipped file containing complete manual, examples and binaries for linux 64 bits, DOS and cygwin. [file 1471-2105-12-202-S1.ZIP › examples5/qxpak_5.par]

# Example 5
# SNP association study with background fitted with molecular coancestry matrix
# verify you get the same results with gmol1, gmol2 or gmol3
# although note the solutions are in different order
# zmkr.2.1 is same as gmkr.inverse, with direct matrix gmkr.direct
# verify differences between standardized or not mol coan matrix
ML_OPTION
Y
DATAFILE
qxpak_1.dat
OUTFILE
qxpak_5.out append
MARKERFILE
qxpak_5.mkr
PEDIGREEFILE
qxpak_1.ped
MARKER_POSITIONS !no need to specify positions
chr1 -8  
QTL       
snp   snp_ad global
gmol1 ran_mol global
STANDARDIZED_MOL
y
EFFECT
mean cross 2 
age  covariate 3
!gmol2 cross 1 g_usr     gmkr.std.inverse
gmol3 cross 1 g_usr_inv gmkr.std.direct
TRAIT
!t1 5 mean age gmol1 snp
!t1 5 mean age gmol2 snp
t1 5 mean age gmol3 snp
TEST
snp
